# Supplementary material for: Multiplex Detection of Different Magnetic Beads Using Frequency Scanning in Magnetic Frequency Mixing Technique
Source: Sensors (Basel). 2019 Jun 7;19(11):2599. doi: 10.3390/s19112599 (PMC6603599; doi:10.3390/s19112599)
Supplement: Supplementary file 1 [file sensors-19-02599-s001.zip]

Archive with 3 entries (2 files):
- sensors-516331-supp/
- sensors-516331-supp/sensors-516331-suppl-figure.pdf
- sensors-516331-supp/Table S1 Data of the figures.xlsx
