# Supplementary material for: Multiplex Detection of Different Magnetic Beads Using Frequency Scanning in Magnetic Frequency Mixing Technique
Source: Sensors (Basel). 2019 Jun 7;19(11):2599. doi: 10.3390/s19112599 (PMC6603599; doi:10.3390/s19112599)
Supplement: Supplementary file 1 [file sensors-19-02599-s001.zip › sensors-516331-supp/Table S1 Data of the figures.xlsx]

## Sheet: Figure2-Amp
Excitation Frequency [Hz]	1µmSynomagD		70nmSynomagD		800nm SynomagD		750nmChemicell		300nmMagSIGNAL		1µmNanomag/SynomagCLD		500nmCLD
	Mean Amplitude [V]	Standard Devidation [V]	Mean Amplitude [V]	Standard Devidation [V]	Mean Amplitude [V]	Standard Devidation [V]	Mean Amplitude [V]	Standard Devidation [V]	Mean Amplitude [V]	Standard Devidation [V]	Mean Amplitude [V]	Standard Devidation [V]	Mean Amplitude [V]	Standard Devidation [V]
11897.5	0.02922	7.664e-05	0.01878	6.71354e-05	0.00882	2.43441e-05	0.00317	1.25821e-05	0.00116	6.33853e-05	-4.328e-05	0.000138886	-0.00074368	7.59924e-05
12527	0.03202	4.05103e-05	0.0211	4.88859e-05	0.01075	1.32391e-05	0.00483	2.72602e-05	0.00277	2.66692e-05	0.000975424	0.000151301	-0.000289492	5.35307e-05
13156.5	0.03288	4.90141e-05	0.02151	4.13823e-05	0.01077	1.68631e-05	0.00459	1.73982e-05	0.00244	1.86767e-05	0.000720138	0.000124948	-0.00049668	1.95403e-05
13786	0.0351	3.89371e-05	0.02322	4.11549e-05	0.0121	2.88334e-05	0.00565	2.19739e-05	0.00343	2.68539e-05	0.00143	0.000124928	-3.6503e-05	5.1981e-05
14415.5	0.03678	4.99269e-05	0.02437	1.46265e-05	0.01288	3.22799e-05	0.00615	1.32292e-05	0.00384	2.52788e-05	0.0017	0.000126092	0.000178363	6.07293e-05
15045	0.03698	4.23474e-05	0.02404	3.66519e-05	0.0121	3.01056e-05	0.00515	3.27228e-05	0.00275	2.86869e-05	0.000837582	0.000103075	-0.000527478	2.1295e-05
15674.5	0.03955	3.31468e-05	0.02598	2.50827e-05	0.01368	2.59389e-05	0.00638	1.59239e-05	0.0039	3.37292e-05	0.00166	0.00010861	1.76195e-05	4.68281e-05
16304	0.04042	6.8475e-05	0.02624	2.65221e-05	0.01345	2.13844e-05	0.00586	3.45928e-05	0.00328	3.50535e-05	0.00113	9.99889e-05	-0.000432475	4.53984e-05
16933.5	0.04261	4.6452e-05	0.02768	3.36435e-05	0.01443	4.12578e-05	0.0065	2.096e-05	0.00384	2.73624e-05	0.00152	9.45655e-05	-0.000216979	4.62545e-05
17563	0.04637	4.89319e-05	0.03063	3.54214e-05	0.0169	2.55388e-05	0.00857	1.44687e-05	0.00579	3.28061e-05	0.003	0.00010797	0.00112	7.5704e-05
18192.5	0.04691	5.3344e-05	0.03038	3.07005e-05	0.01603	1.41393e-05	0.00732	3.81186e-05	0.00445	4.40623e-05	0.00185	9.38924e-05	-6.56267e-05	4.14187e-05
18822	0.04944	6.48579e-05	0.03202	1.91029e-05	0.01705	4.33665e-05	0.0079	2.08206e-05	0.00486	4.60754e-05	0.00209	9.91443e-05	4.64583e-05	6.25156e-05
19451.5	0.05282	5.77357e-05	0.03436	4.48046e-05	0.01874	1.96963e-05	0.00907	3.48233e-05	0.00588	3.50093e-05	0.0028	0.000110239	0.000591685	3.675e-05
20081	0.05548	8.13852e-05	0.03588	3.13738e-05	0.01948	3.1646e-05	0.00926	2.98871e-05	0.00591	5.11268e-05	0.00272	0.000118774	0.00041649	7.08774e-05
20710.5	0.05774	5.68046e-05	0.03694	2.11708e-05	0.01963	4.20734e-05	0.00882	4.2486e-05	0.0053	4.57393e-05	0.00212	8.77158e-05	-0.000210792	3.92697e-05
21340	0.06392	4.84555e-05	0.0416	1.74797e-05	0.0234	1.59709e-05	0.01187	3.99192e-05	0.00812	5.18923e-05	0.00427	9.48621e-05	0.00168	6.14264e-05
21969.5	0.06609	6.52952e-05	0.04221	3.47775e-05	0.02283	1.48401e-05	0.01057	3.20597e-05	0.00662	4.33415e-05	0.00287	8.57423e-05	0.000160797	5.94363e-05
22599	0.07156	8.3212e-05	0.04589	3.93148e-05	0.02521	2.79693e-05	0.01203	4.10061e-05	0.00776	7.4132e-05	0.00361	0.000134296	0.00065071	7.77766e-05
23228.5	0.07778	7.07416e-05	0.04997	3.71324e-05	0.02785	5.72555e-05	0.01365	2.39012e-05	0.00909	5.49321e-05	0.0045	0.000109409	0.00129	5.97077e-05
23858	0.08374	6.50226e-05	0.05349	2.58722e-05	0.02966	5.3991e-05	0.01429	3.81604e-05	0.00942	6.26709e-05	0.00454	0.00012411	0.00105	7.96112e-05
24487.5	0.08946	6.37438e-05	0.05656	4.55776e-05	0.03078	7.45962e-05	0.01406	2.56333e-05	0.00875	4.63528e-05	0.00371	0.000113838	6.5315e-05	5.63031e-05
25117	0.09887	6.93838e-05	0.06277	5.69387e-05	0.0348	1.63002e-05	0.01657	0.000122202	0.01083	6.94838e-05	0.00508	0.000139731	0.000999448	8.80512e-05
25746.5	0.11013	9.42727e-05	0.0705	4.31569e-05	0.0402	7.12767e-05	0.02016	7.04679e-05	0.01397	7.57087e-05	0.00734	0.000140965	0.00286	0.000145206
26376	0.11808	8.71149e-05	0.07485	5.10315e-05	0.04188	9.90509e-05	0.0201	6.86378e-05	0.01324	7.7692e-05	0.00632	0.000163797	0.00145	9.39508e-05
27005.5	0.12765	0.000110608	0.0809	0.000106442	0.04536	0.000141573	0.02184	7.62954e-05	0.01438	0.000110273	0.00682	0.00015829	0.00156	0.000119529
27635	0.13782	0.000113008	0.088	0.000152285	0.05042	8.13436e-05	0.02523	0.000153734	0.01739	0.000123551	0.00903	0.000119453	0.00347	0.00010301
28264.5	0.13994	0.000105937	0.08857	0.000111287	0.04973	0.000129683	0.02366	0.000106517	0.01547	8.51772e-05	0.00722	0.000151628	0.00146	8.43409e-05
28894	0.14072	9.98407e-05	0.0895	7.52337e-05	0.05086	7.45172e-05	0.02483	0.000112698	0.01656	8.24923e-05	0.00818	0.000158571	0.00239	0.000132452
29523.5	0.13591	0.000120191	0.08681	8.98622e-05	0.04968	9.86227e-05	0.02455	6.51622e-05	0.01658	9.72482e-05	0.00846	0.000163591	0.00287	0.000116297
30153	0.12562	0.000119054	0.07986	9.58091e-05	0.0454	4.39559e-05	0.02192	0.000129816	0.0145	7.95707e-05	0.00704	0.000128546	0.00188	0.000107005
30782.5	0.11387	8.26388e-05	0.0721	6.12439e-05	0.04075	5.12462e-05	0.01931	9.53828e-05	0.01252	8.43697e-05	0.00586	0.000111151	0.00118	0.000101776
31412	0.10168	7.0323e-05	0.06401	1.94473e-05	0.0358	6.4335e-05	0.01644	3.05955e-05	0.01033	5.30456e-05	0.00452	8.73184e-05	0.000350442	7.65895e-05
32041.5	0.09468	6.43211e-05	0.0605	4.32236e-05	0.03539	5.74241e-05	0.0179	5.42604e-05	0.01254	3.92417e-05	0.00676	5.65502e-05	0.00295	4.50517e-05
32671	0.08408	4.03793e-05	0.05335	1.78722e-05	0.03081	2.13305e-05	0.01514	3.44942e-05	0.01025	4.0088e-05	0.00522	5.28912e-05	0.00176	5.78298e-05
33300.6	0.0757	3.94031e-05	0.04793	2.32612e-05	0.02766	3.76926e-05	0.01353	2.28546e-05	0.00912	5.35132e-05	0.0046	6.246e-05	0.00147	4.17607e-05
33930.1	0.06763	4.11647e-05	0.04242	4.78132e-05	0.02414	4.95321e-05	0.01135	3.40662e-05	0.00737	2.79324e-05	0.00339	4.6958e-05	0.000604565	3.38591e-05
34559.6	0.0625	5.08243e-05	0.0394	4.31769e-05	0.02289	3.8757e-05	0.01121	2.70984e-05	0.00764	3.98779e-05	0.00389	5.44342e-05	0.00132	4.45385e-05
35189.1	0.05615	4.69566e-05	0.03503	2.06877e-05	0.01993	3.46767e-05	0.00931	2.78188e-05	0.00603	3.50554e-05	0.00274	5.04953e-05	0.000420517	4.74391e-05
35818.6	0.05091	3.72766e-05	0.0315	3.10603e-05	0.01764	2.59863e-05	0.00789	3.05154e-05	0.00487	2.94435e-05	0.00198	4.12665e-05	-7.078e-05	4.01929e-05
36448.1	0.04735	2.83796e-05	0.02938	2.35248e-05	0.01663	1.23812e-05	0.00764	1.64746e-05	0.00488	2.43022e-05	0.00211	3.18446e-05	0.000179048	2.62892e-05
37077.6	0.04447	3.60239e-05	0.02771	3.04444e-05	0.016	2.69759e-05	0.00762	2.72867e-05	0.00511	3.70883e-05	0.00246	4.02131e-05	0.00061853	2.83534e-05
37707.1	0.04205	3.15588e-05	0.02642	1.13063e-05	0.01558	2.19059e-05	0.00778	1.27124e-05	0.00544	1.97415e-05	0.00287	3.15266e-05	0.00116	2.90797e-05
38336.6	0.03842	2.66476e-05	0.02384	5.9759e-06	0.01376	1.48248e-05	0.00651	8.77041e-06	0.00429	2.94603e-05	0.00201	3.74137e-05	0.000411948	3.45477e-05
38966.1	0.03578	2.32168e-05	0.0221	2.06472e-05	0.01267	1.04982e-05	0.00588	1.8305e-05	0.00384	2.29039e-05	0.00173	3.25626e-05	0.000255196	2.70373e-05
39595.6	0.03391	1.97454e-05	0.02102	1.16589e-05	0.01222	7.37693e-06	0.00585	8.183e-06	0.00393	1.89115e-05	0.00189	2.91591e-05	0.000497274	2.31246e-05
40225.1	0.03164	1.45572e-05	0.01949	1.50101e-05	0.01123	2.57127e-05	0.00522	1.0349e-05	0.00342	1.31827e-05	0.00155	2.20766e-05	0.000238146	1.36558e-05
40854.6	0.03058	1.70192e-05	0.01907	7.40516e-06	0.01131	3.3045e-05	0.00563	8.84418e-06	0.00395	1.90328e-05	0.00207	2.48205e-05	0.000833078	1.83207e-05
41484.1	0.02876	2.10312e-05	0.01788	1.59778e-05	0.01056	1.89529e-05	0.00519	6.77195e-06	0.00358	1.22368e-05	0.00183	2.40455e-05	0.000661439	2.15795e-05
42113.6	0.02652	1.62919e-05	0.01619	1.15475e-05	0.00926	1.12074e-05	0.00418	1.34609e-05	0.00268	1.98993e-05	0.00114	2.40032e-05	5.26783e-05	2.10937e-05
42743.1	0.02505	1.97581e-05	0.01523	2.58456e-05	0.00866	1.34978e-05	0.00385	1.69862e-05	0.00241	2.14539e-05	0.000971666	2.4461e-05	-3.47402e-05	2.34397e-05
43372.6	0.02436	2.26427e-05	0.01499	7.3922e-06	0.00878	7.23118e-06	0.0042	1.51854e-05	0.00283	1.86752e-05	0.00136	2.55922e-05	0.0003633	2.20758e-05
44002.1	0.02309	2.20668e-05	0.01414	1.59627e-05	0.00826	1.69734e-05	0.00388	7.89654e-06	0.0026	1.89539e-05	0.00121	2.01315e-05	0.000257066	2.12181e-05
44631.6	0.02194	1.69398e-05	0.01341	7.01401e-06	0.00779	1.59428e-05	0.00363	1.15319e-05	0.00239	1.43943e-05	0.00107	1.56897e-05	0.000179123	1.85515e-05
45261.1	0.02146	1.39045e-05	0.01327	1.22532e-05	0.00793	1.07474e-05	0.00393	1.48426e-05	0.00277	9.14253e-06	0.00146	1.06854e-05	0.000583995	1.47504e-05
45890.6	0.02006	1.96507e-05	0.01221	2.24477e-05	0.00712	1.08679e-05	0.00331	1.59398e-05	0.00219	2.10169e-05	0.000983267	1.48044e-05	0.000160158	1.62636e-05
46520.1	0.01873	1.62821e-05	0.01123	4.06743e-06	0.00636	1.89181e-05	0.00271	7.53371e-06	0.00163	1.79657e-05	0.000568904	1.93334e-05	-0.000147475	2.20547e-05
47149.6	0.01835	2.09611e-05	0.01112	1.40383e-05	0.00647	1.23448e-05	0.00296	1.77091e-05	0.00194	2.08944e-05	0.000850576	2.4912e-05	8.94483e-05	1.9893e-05
47779.1	0.01763	1.68618e-05	0.01068	1.10024e-05	0.00622	1.13449e-05	0.00286	8.51958e-06	0.00187	1.40984e-05	0.000822056	1.63763e-05	9.66842e-05	1.72455e-05
48408.6	0.01684	1.36721e-05	0.01014	1.2045e-05	0.00585	1.69862e-05	0.00263	1.13411e-05	0.00169	1.47966e-05	0.000695002	1.78698e-05	7.53817e-06	1.38205e-05
49038.1	0.01636	1.5548e-05	0.0099	1.28215e-05	0.00579	1.11982e-05	0.00268	6.98363e-06	0.00179	1.77288e-05	0.000802348	1.7321e-05	0.000132892	2.01675e-05
49667.6	0.01572	2.04152e-05	0.0095	1.06372e-05	0.00557	1.43162e-05	0.00257	3.80116e-06	0.00169	1.70591e-05	0.000745301	1.90137e-05	0.000103841	2.33556e-05
50297.1	0.01519	1.86154e-05	0.00918	1.79698e-05	0.00538	4.76514e-06	0.00249	1.82088e-05	0.00167	1.60087e-05	0.000753172	1.948e-05	0.000120955	1.60889e-05
50926.6	0.01479	2.07838e-05	0.00898	1.55854e-05	0.00534	7.93259e-06	0.00254	1.6596e-05	0.00174	1.87004e-05	0.00083568	2.12657e-05	0.000229187	1.83423e-05
51556.1	0.01405	1.98706e-05	0.00844	1.12523e-05	0.00493	1.83625e-05	0.00224	1.15781e-05	0.00146	2.18154e-05	0.000609401	1.94952e-05	3.35137e-05	2.29258e-05
52185.6	0.01342	1.25372e-05	0.00799	8.10342e-06	0.00461	4.01892e-06	0.00201	1.18657e-05	0.00125	1.40812e-05	0.000462629	1.36109e-05	-7.44723e-05	1.45338e-05
52815.1	0.01308	1.94544e-05	0.00783	1.10694e-05	0.00455	1.043e-05	0.00205	1.15814e-05	0.00132	1.40926e-05	0.000533246	1.18368e-05	-5.12567e-06	1.26771e-05
53444.6	0.01258	1.885e-05	0.0075	1.46759e-05	0.00434	1.42541e-05	0.0019	1.73902e-05	0.0012	1.62974e-05	0.000453391	1.88659e-05	-6.04007e-05	1.59494e-05
54074.1	0.01208	2.2406e-05	0.00715	1.48389e-05	0.00409	1.91076e-05	0.00174	9.68151e-06	0.00107	2.03682e-05	0.000355325	1.56739e-05	-0.000118002	1.43413e-05
54703.6	0.01186	1.71313e-05	0.00707	1.96441e-05	0.00414	1.22522e-05	0.00184	2.42799e-05	0.00119	1.35232e-05	0.000471116	1.11506e-05	-1.3191e-05	1.26578e-05
55333.1	0.01151	1.88427e-05	0.00686	1.88628e-05	0.00402	6.66108e-06	0.0018	1.68743e-05	0.00116	1.6812e-05	0.000462792	1.69651e-05	-8.17617e-06	1.91805e-05
55962.6	0.01122	2.2159e-05	0.0067	1.12993e-05	0.00397	1.26505e-05	0.00181	1.21937e-05	0.00119	1.88702e-05	0.000493525	1.79606e-05	3.00325e-05	1.59671e-05
56592.1	0.01074	2.36599e-05	0.00636	6.29499e-06	0.00369	1.87192e-05	0.0016	1.16839e-05	0.001	1.95265e-05	0.000360392	2.18948e-05	-7.36503e-05	1.91787e-05
57221.6	0.01006	1.43691e-05	0.00581	1.67002e-05	0.00321	1.13976e-05	0.00119	7.97887e-06	0.000618885	1.46239e-05	6.63397e-05	1.69691e-05	-0.000225005	2.07947e-05
57851.1	0.00967	1.19886e-05	0.00555	4.84188e-06	0.00302	1.50046e-05	0.00106	1.07255e-05	0.000505692	1.54515e-05	6.303e-06	1.39362e-05	-0.00024187	1.4844e-05
58480.6	0.00959	1.77116e-05	0.00556	1.51281e-05	0.00312	4.38303e-06	0.00121	7.57813e-06	0.000660865	1.99437e-05	0.000118814	2.3137e-05	-0.000207402	1.90068e-05
59110.1	0.00953	1.83661e-05	0.0056	1.41407e-05	0.00324	1.44746e-05	0.00138	1.36123e-05	0.000848771	1.93477e-05	0.000268361	2.46978e-05	-0.000121946	1.86564e-05
59739.6	0.00905	1.80223e-05	0.00522	1.16575e-05	0.00292	1.621e-05	0.00112	9.14036e-06	0.000601739	1.74675e-05	9.26878e-05	1.82297e-05	-0.000206279	1.71919e-05
60369.1	0.009	1.53942e-05	0.00528	1.1063e-05	0.00305	9.36759e-06	0.00128	8.18465e-06	0.000781742	1.42129e-05	0.000232403	1.40663e-05	-0.000134561	1.73386e-05
60998.6	0.0089	2.69749e-05	0.00525	9.53829e-06	0.0031	8.01612e-06	0.00138	8.76591e-06	0.000884193	2.27463e-05	0.00033651	2.05114e-05	-3.66123e-05	1.95575e-05
61628.1	0.00812	1.78033e-05	0.00458	1.61064e-05	0.00247	5.39224e-06	0.000804391	1.61526e-05	0.000331664	1.93471e-05	-8.16137e-05	1.48543e-05	-0.000237837	1.77456e-05
62257.6	0.00826	1.74819e-05	0.00479	4.88411e-06	0.00275	1.39317e-05	0.00111	7.5891e-06	0.000660818	1.37619e-05	0.000154273	1.80936e-05	-0.000165095	1.74489e-05
62887.1	0.00801	1.89673e-05	0.00462	6.78804e-06	0.00264	1.16136e-05	0.00104	8.05069e-06	0.000595398	1.71852e-05	0.000120667	2.15303e-05	-0.000179983	2.02468e-05
63516.6	0.00773	1.59738e-05	0.00443	1.05726e-05	0.00249	6.06764e-06	0.000943113	4.50623e-06	0.000510404	2.30125e-05	4.62727e-05	1.47156e-05	-0.000212309	1.81321e-05
64146.1	0.00754	1.36576e-05	0.00432	2.55541e-05	0.00243	7.86062e-06	0.000926271	1.12582e-05	0.000497949	1.31921e-05	4.97932e-05	1.36355e-05	-0.000203828	1.46337e-05
64775.6	0.00714	1.95e-05	0.00399	1.12724e-05	0.00214	7.5374e-06	0.000668691	7.17554e-06	0.00026607	1.90726e-05	-0.000106056	1.58344e-05	-0.000219081	1.84249e-05
65405.1	0.00705	1.60835e-05	0.00397	1.29793e-05	0.00217	9.78763e-06	0.000725293	1.22046e-05	0.000335882	1.57973e-05	-5.75878e-05	1.89404e-05	-0.000214064	1.57503e-05
66034.6	0.00682	1.02575e-05	0.00381	1.69264e-05	0.00206	2.63173e-05	0.000648952	1.64102e-05	0.000259528	1.2496e-05	-0.000103164	1.3e-05	-0.000223686	1.0728e-05
66664.1	0.00666	1.48917e-05	0.0037	1.13754e-05	0.002	8.95378e-06	0.000626232	7.51724e-06	0.000257322	1.25052e-05	-0.000105387	2.08642e-05	-0.000213176	1.44414e-05
67293.6	0.00644	1.72393e-05	0.00355	5.43821e-06	0.00189	1.86957e-05	0.000549694	9.11053e-06	0.000187663	1.479e-05	-0.000147348	1.37727e-05	-0.00021638	1.09364e-05
67923.1	0.00629	1.26087e-05	0.00347	1.21378e-05	0.00184	3.06361e-06	0.000529745	9.85146e-06	0.000176391	1.73945e-05	-0.000147532	1.15582e-05	-0.000209298	1.53246e-05
68552.6	0.00603	1.78999e-05	0.00326	1.01404e-05	0.00167	1.73003e-05	0.000384345	1.17628e-05	5.19067e-05	8.47541e-06	-0.000203225	1.45676e-05	-0.000203236	9.95454e-06
69182.1	0.00578	1.46215e-05	0.00308	1.02734e-05	0.00153	1.32848e-05	0.000274422	1.31584e-05	-5.05012e-05	1.42916e-05	-0.000237504	1.64132e-05	-0.000189354	1.64614e-05
69811.6	0.00566	1.34978e-05	0.00302	1.15436e-05	0.00151	6.27305e-06	0.000282269	2.29708e-05	-4.68703e-05	1.97508e-05	-0.000245494	1.90424e-05	-0.000201213	1.68802e-05
70441.1	0.00535	1.2398e-05	0.00276	1.50801e-05	0.00128	1.1847e-05	9.2827e-05	1.61227e-05	-0.00022176	1.3032e-05	-0.000286131	9.93705e-06	-0.000197348	9.56246e-06
71070.6	0.00545	1.19938e-05	0.0029	1.39552e-05	0.00146	1.33019e-05	0.000286153	1.39322e-05	-2.93047e-05	8.63151e-06	-0.000233481	1.17488e-05	-0.000185917	1.31527e-05
71700.1	0.0053	1.73784e-05	0.0028	9.15028e-06	0.00139	5.0615e-06	0.000241424	1.00995e-05	-6.17338e-05	1.65088e-05	-0.000244716	1.47507e-05	-0.000191976	1.29984e-05
72329.6	0.00498	1.65133e-05	0.00254	8.00438e-06	0.00116	1.85939e-05	4.19027e-05	8.57564e-06	-0.000253747	1.42547e-05	-0.000281256	1.7762e-05	-0.000184416	1.89108e-05
72959.1	0.00493	1.98577e-05	0.00254	9.19498e-06	0.00119	9.68723e-06	8.90897e-05	7.22193e-06	-0.000194155	1.95158e-05	-0.000269177	1.59216e-05	-0.000183586	1.86625e-05
73588.6	0.00503	1.41141e-05	0.00267	1.43336e-05	0.00136	9.55696e-06	0.000271033	1.2941e-05	-2.11295e-05	1.61475e-05	-0.000229359	1.34813e-05	-0.000184816	1.4299e-05
74218.1	0.00469	1.1713e-05	0.00237	7.65095e-06	0.00108	1.73464e-05	2.1074e-05	7.82904e-06	-0.000246163	1.40127e-05	-0.000273369	1.29092e-05	-0.000175769	1.55132e-05
74847.6	0.00466	9.51999e-06	0.00239	1.26062e-05	0.00113	1.43488e-05	8.71297e-05	8.82781e-06	-0.000172773	9.32379e-06	-0.00026289	1.20827e-05	-0.00017597	9.04271e-06
75477.1	0.00452	1.66198e-05	0.00229	7.59675e-06	0.00106	5.94977e-06	4.62783e-05	9.36522e-06	-0.000220975	1.57061e-05	-0.000267123	1.6872e-05	-0.000173002	1.37843e-05
76106.6	0.00423	1.93123e-05	0.00206	1.61905e-05	0.000832265	1.07958e-05	-0.000140414	9.26617e-06	-0.000383849	1.73704e-05	-0.000280465	1.46675e-05	-0.000158739	1.50138e-05
76736.1	0.00418	1.44589e-05	0.00203	1.64966e-05	0.000839122	1.02214e-05	-0.000120975	1.62105e-05	-0.000358222	1.23197e-05	-0.000275917	1.18246e-05	-0.000153565	1.06921e-05
77365.6	0.00415	1.19725e-05	0.00205	5.45865e-06	0.000881653	6.35299e-06	-7.21653e-05	1.27739e-05	-0.000309382	1.29578e-05	-0.000266868	1.09747e-05	-0.000157676	1.16647e-05
77995.1	0.00395	1.5851e-05	0.00188	4.26784e-06	0.000729858	8.31814e-06	-0.000190076	6.71065e-06	-0.000405133	1.09784e-05	-0.000267166	1.43623e-05	-0.000154475	1.29435e-05
78624.6	0.00384	1.37178e-05	0.00181	9.92076e-06	0.000684151	9.43176e-06	-0.000212128	3.63529e-06	-0.00042973	1.86287e-05	-0.000270614	1.33061e-05	-0.000150374	1.04558e-05
79254.1	0.00379	1.89983e-05	0.00179	2.23186e-05	0.000699698	2.07772e-05	-0.00019563	1.85781e-05	-0.000402494	1.64478e-05	-0.000267113	1.92577e-05	-0.000144212	1.91783e-05
79883.6	0.00379	1.0967e-05	0.00182	8.70711e-06	0.000756451	1.16671e-05	-0.000139844	2.0997e-06	-0.000347443	1.10067e-05	-0.000275711	1.01629e-05	-0.000153096	1.47464e-05
80513.1	0.0036	1.42011e-05	0.00168	1.61512e-05	0.000616158	1.31808e-05	-0.000237838	1.09167e-05	-0.000431502	1.72091e-05	-0.000259518	1.6755e-05	-0.00014145	1.45591e-05
81142.6	0.00347	1.08705e-05	0.00157	1.23996e-05	0.000531927	1.38583e-05	-0.000298861	1.71387e-05	-0.00046388	1.55861e-05	-0.000255143	1.65621e-05	-0.00014266	1.19973e-05

## Sheet: Figure2-Phase
Excitation Frequency [Hz]	1µmSynomagD		70nmSynomagD		800nm SynomagD		750nmChemicell		300nmMagSIGNAL		1µmNanomag/SynomagCLD		500nmCLD
	Mean Phase [°]	Standard Devidation [°]	Mean Phase [°]	Standard Devidation [°]	Mean Phase [°]	Standard Devidation [°]	Mean Phase [°]	Standard Devidation [°]	Mean Phase [°]	Standard Devidation [°]	Mean Phase [°]	Standard Devidation [°]	Mean Phase [°]	Standard Devidation [°]
11897.5	173.23	0.05229	163.938	0.11529	172.087	0.05565	168.709	0.10077	172.645	0.75527	146.385	0.21283	159.485	3.15412
12527	171.096	0.10351	162.058	0.06039	170.11	0.14807	166.721	0.18506	170.053	0.44647	144.05	0.76507	155.679	1.27413
13156.5	169.164	0.1095	160.182	0.06599	168.095	0.17341	164.605	0.21487	168.294	0.19094	142.763	0.31798	154.762	0.96599
13786	167.324	0.06958	158.546	0.01381	166.096	0.04337	162.716	0.06789	166.559	0.15683	141.56	0.06316	153.723	0.66529
14415.5	165.754	0.05602	156.841	0.04161	164.479	0.18312	161.043	0.27591	164.702	0.25379	139.936	0.61544	151.32	0.75408
15045	164.12	0.02321	155.283	0.07531	162.961	0.16879	159.463	0.27789	163.44	0.21429	139.265	0.61459	151.123	0.54993
15674.5	162.665	0.05296	153.804	0.04346	161.389	0.07513	158.041	0.19193	161.792	0.1873	137.363	0.16311	148.796	0.42377
16304	161.045	0.07072	152.352	0.07817	159.796	0.12327	156.435	0.09762	160.46	0.18276	137.066	0.31947	148.749	1.44709
16933.5	159.552	0.1319	150.854	0.11915	158.55	0.13241	155.108	0.34946	158.926	0.28241	135.504	0.49928	146.614	1.56346
17563	158.077	0.06227	149.228	0.02452	156.932	0.21609	153.361	0.09976	157.52	0.23158	134.44	0.12829	145.46	0.89907
18192.5	156.615	0.12378	147.927	0.12169	155.379	0.07946	151.939	0.13292	156.03	0.19452	133.012	0.11588	144.188	0.71298
18822	155.098	0.02217	146.335	0.11242	153.8	0.16158	150.33	0.1344	154.401	0.26242	131.605	0.1321	142.653	1.12525
19451.5	153.584	0.04205	144.738	0.09098	152.087	0.07894	148.705	0.06058	152.984	0.36222	130.521	0.14994	141.978	0.76614
20081	151.892	0.16788	143.295	0.13977	150.671	0.07005	147.203	0.22808	151.284	0.25966	128.809	0.19294	140.201	0.82375
20710.5	150.038	0.0819	141.54	0.04189	148.711	0.14974	145.309	0.1477	149.651	0.26235	127.674	0.75426	138.708	0.48696
21340	148.056	0.0986	139.409	0.13274	146.772	0.28889	143.046	0.16054	147.684	0.34749	125.675	0.49381	136.053	0.97566
21969.5	145.91	0.08494	137.327	0.20676	144.785	0.07641	141.161	0.03378	145.576	0.27568	123.686	0.13757	134.345	0.73137
22599	143.531	0.19913	134.891	0.07784	142.394	0.14167	138.601	0.02054	143.31	0.31133	121.591	0.21154	132.59	0.90091
23228.5	140.789	0.20637	132.245	0.0564	139.434	0.1608	135.85	0.25887	140.314	0.20395	118.874	0.09169	129.503	0.7631
23858	137.542	0.21892	128.954	0.06184	136.186	0.17918	132.709	0.07083	137.267	0.12468	116.069	0.15896	126.728	0.77235
24487.5	133.814	0.23156	125.092	0.14973	132.493	0.11639	128.833	0.15496	133.352	0.3483	112.493	0.391	122.699	0.59032
25117	129.204	0.15589	120.446	0.00469	127.85	0.15871	124.383	0.09045	128.731	0.24518	107.871	0.27681	118.259	0.78405
25746.5	123.555	0.185	115.074	0.22253	122.381	0.16688	119.164	0.15126	122.947	0.38734	101.913	0.59812	111.914	0.71254
26376	116.952	0.2733	108.573	0.19451	115.769	0.14935	112.221	0.19363	116.851	0.12968	96.0231	0.22928	106.359	0.26858
27005.5	108.831	0.0753	100.506	0.17384	107.654	0.07492	104.354	0.13101	108.673	0.31455	88.1845	0.43902	99.0209	1.02633
27635	99.552	0.05308	91.2108	0.00227	98.4316	0.16449	95.0663	0.54855	99.1262	0.20196	78.698	0.53126	89.2325	0.58122
28264.5	88.8759	0.21775	80.8768	0.15098	88.1532	0.12642	84.7864	0.16514	88.8356	0.27786	68.5735	0.22432	78.6254	0.54929
28894	77.931	0.22986	69.6046	0.24978	76.8893	0.20918	73.1631	0.11574	77.8461	0.18662	57.518	0.49024	67.7585	0.95696
29523.5	67.1751	0.06375	58.8707	0.30204	65.9707	0.07645	62.4155	0.14154	66.9498	0.08806	46.5757	0.50697	56.6329	0.89181
30153	57.2193	0.29031	49.0364	0.29913	56.2614	0.08766	52.5474	0.35199	57.1384	0.17093	37.3421	0.59368	47.3725	0.71161
30782.5	48.8197	0.03225	40.3851	0.16811	47.677	0.19623	43.9662	0.21238	48.6057	0.34258	28.8268	0.51818	38.1133	0.48276
31412	41.8554	0.08699	33.2249	0.08224	40.7374	0.13329	37.0052	0.12944	41.7094	0.30246	22.0333	0.21668	31.8893	0.36629
32041.5	36.2433	0.21227	27.6884	0.04726	34.8198	0.19983	31.2985	0.41343	35.9662	0.37881	16.2424	0.64522	26.1821	0.88669
32671	31.5838	0.23434	22.5934	0.22746	29.7413	0.20101	26.1959	0.26458	31.2798	0.29112	11.4064	0.1595	20.9585	0.25901
33300.6	27.9836	0.37617	18.9344	0.16004	26.188	0.10906	22.4205	0.30043	27.5248	0.36361	8.04553	0.13475	16.9662	0.67584
33930.1	24.6512	0.24547	15.7951	0.21197	22.8818	0.19797	19.5249	0.18462	24.5399	0.23205	5.2663	0.19844	14.9606	0.77646
34559.6	22.1545	0.21881	13.2989	0.23024	20.3424	0.22926	16.4484	0.03295	21.8054	0.23385	2.62674	0.12876	11.7436	0.47348
35189.1	19.9463	0.25254	10.9392	0.24908	18.2036	0.14019	14.5723	0.29438	19.7512	0.3273	0.5884	0.54376	10.3057	1.31216
35818.6	18.3411	0.18372	9.11032	0.1847	16.3526	0.12642	12.9375	0.04285	18.2528	0.32019	-0.6498	0.14874	9.31517	1.18519
36448.1	16.8421	0.02157	7.89553	0.22334	14.8849	0.38399	11.2667	0.26699	16.5365	0.24511	-2.35434	0.76856	7.13506	1.03971
37077.6	15.5773	0.20305	6.50001	0.20332	13.627	0.37849	10.2494	0.33236	15.2637	0.36105	-3.69451	0.12976	5.65702	0.55458
37707.1	14.3852	0.05388	5.51656	0.27104	12.4305	0.19425	8.84872	0.17008	14.2803	0.24971	-4.5794	0.50822	4.46838	0.85431
38336.6	13.7843	0.2193	4.43146	0.17037	11.679	0.06903	7.92312	0.33042	13.6481	0.27341	-4.94876	0.31269	4.78028	1.06416
38966.1	13.0219	0.21059	4.05934	0.086	10.9462	0.08374	7.53527	0.10267	12.9354	0.44843	-5.8651	0.45944	3.73242	1.15328
39595.6	12.5557	0.20183	3.31132	0.24635	10.422	0.25435	6.7139	0.15695	12.3155	0.22629	-6.29714	0.09358	3.22176	0.7884
40225.1	12.0105	0.19764	2.67819	0.22424	9.91307	0.09939	6.27599	0.43846	11.9224	0.27251	-6.57184	0.30714	3.36881	0.69442
40854.6	11.6408	0.28406	2.08325	0.11412	9.64117	0.13544	5.91801	0.20833	11.5718	0.48581	-6.83189	0.31025	1.34584	1.66945
41484.1	11.2724	0.22945	2.13379	0.1382	9.15028	0.44559	5.41551	0.29861	11.1661	0.21513	-7.15432	0.44471	1.85149	0.81964
42113.6	11.1912	0.35801	2.01597	0.3189	8.88249	0.29451	5.35706	0.24517	11.0839	0.30695	-7.41	0.69881	2.288	0.81006
42743.1	11.0577	0.27646	1.72767	0.16413	8.82067	0.24577	5.10898	0.15397	11.0334	0.21805	-7.20328	0.34197	1.82256	0.77985
43372.6	10.7563	0.19458	1.3586	0.2277	8.5533	0.33488	4.94617	0.05326	10.7814	0.37011	-7.24144	0.79076	1.37108	1.04572
44002.1	10.7234	0.43372	1.51227	0.39535	8.56616	0.34848	4.51058	0.07947	10.7936	0.406	-7.46198	0.33171	1.55437	0.9222
44631.6	10.9617	0.24255	1.29093	0.24379	8.19999	0.37081	4.77022	0.04356	10.6069	0.169	-7.36448	0.50199	1.73493	0.99318
45261.1	10.7674	0.29597	1.31911	0.31013	8.60691	0.11817	4.64854	0.27859	10.434	0.42595	-7.28889	0.71227	1.28079	1.22864
45890.6	11.0401	0.13113	1.34105	0.22575	8.50864	0.40006	4.72138	0.02352	10.6312	0.32424	-6.9223	0.56338	1.20416	0.88883
46520.1	11.2099	0.47537	1.51992	0.38669	8.48235	0.33488	5.03527	0.69489	10.7478	0.1612	-6.90365	0.75602	1.73797	1.48628
47149.6	11.1132	0.39336	1.47466	0.49797	8.78702	0.31268	5.0138	0.37863	11.0991	0.37919	-6.69385	0.18876	2.32522	1.29299
47779.1	11.2222	0.16096	1.62744	0.44396	8.37426	0.17169	4.98343	0.24416	10.9863	0.3198	-6.33787	0.53238	2.27058	1.12888
48408.6	11.5057	0.45721	1.77249	0.19673	8.7085	0.29149	5.37219	0.24998	11.2812	0.52151	-6.04887	0.58963	2.80631	2.20287
49038.1	11.7798	0.0779	2.07986	0.03271	9.14968	0.18142	5.42127	0.15638	11.5181	0.43007	-5.48304	0.51353	3.32162	0.81463
49667.6	11.9667	0.46555	2.29718	0.34447	9.34008	0.46704	5.52379	0.04928	11.5326	0.53836	-5.55798	1.0249	1.8508	2.34218
50297.1	12.2337	0.29618	2.27589	0.09725	9.27326	0.26943	5.80096	0.22689	12.0708	0.26172	-5.37989	0.5358	3.73893	1.18844
50926.6	12.3987	0.20805	2.56723	0.08195	9.82212	0.82588	5.88082	1.18685	12.2757	0.38586	-5.69742	2.47365	4.3893	1.83349
51556.1	12.6465	0.4104	2.89723	0.34904	9.70917	0.30416	6.08426	0.21462	12.776	0.19735	-4.19966	0.5216	4.99212	1.99413
52185.6	12.9629	0.16194	3.55091	0.25235	10.0722	0.52954	6.31617	0.27376	12.9112	0.3457	-4.12353	0.43761	4.66371	1.42193
52815.1	13.2841	0.2326	3.35904	0.10356	10.3584	0.15308	6.11812	0.15538	13.3921	0.70521	-3.71614	0.52186	4.60961	1.98907
53444.6	13.3445	0.1152	4.01294	0.22174	10.4693	0.25559	6.80162	0.40449	13.385	0.15906	-3.69696	0.45592	5.88514	1.17595
54074.1	13.8541	0.43601	3.82021	0.25558	10.9481	0.0842	7.3814	0.05835	14.1024	0.475	-2.83926	1.53189	6.24628	1.64147
54703.6	14.0483	0.3381	4.42586	0.25216	11.1466	0.28462	7.39315	0.48712	14.214	0.85243	-2.36644	0.9568	6.32588	0.58924
55333.1	14.6724	0.59624	4.73784	0.47284	11.6521	0.36336	7.41119	0.92669	14.843	1.1724	-1.62142	0.94145	6.90878	3.35493
55962.6	14.7721	0.30536	5.04699	0.20285	11.415	0.37392	8.10202	0.83419	14.9221	0.2767	-1.68789	1.4178	6.86464	1.29553
56592.1	15.5217	0.35767	5.26264	0.58999	12.1143	0.2959	8.73262	0.24034	15.0571	0.63666	-1.1994	0.70429	6.86504	2.23447
57221.6	15.6598	0.23984	5.51796	0.58725	12.3188	0.63822	8.63142	0.89173	15.5244	0.99316	-0.02763	1.74428	8.1761	3.62634
57851.1	16.0377	0.21994	6.06302	0.31081	13.0818	0.55993	9.3467	0.45148	16.3767	0.25668	0.22078	0.48492	9.35457	1.65672
58480.6	16.9262	0.15892	6.46579	0.31298	13.5637	0.66549	9.52099	0.43443	16.7474	0.79263	0.879	0.81219	10.3452	3.21346
59110.1	17.0057	0.28825	6.56343	0.43347	13.7674	0.58227	9.97716	0.58121	17.2724	0.36766	0.69424	0.98983	10.4798	2.61592
59739.6	17.1726	0.45903	6.94378	0.62106	14.1687	0.65117	10.454	0.92556	17.4464	1.74655	-0.24416	2.19796	8.31357	4.52471
60369.1	17.6177	0.16331	7.64374	0.29042	14.3381	0.46964	10.5067	0.42887	17.2987	0.65143	1.99536	1.36169	10.3506	4.00097
60998.6	18.1244	0.23393	8.19349	0.38541	15.1913	0.18549	11.6325	0.20556	18.0108	0.68844	2.16618	0.43285	11.4563	3.05479
61628.1	18.5797	0.37068	8.78221	0.29453	15.1603	0.34216	11.8252	0.6393	18.4223	0.62132	2.96417	1.19064	13.6499	3.03816
62257.6	18.7901	0.28023	8.91085	0.01542	15.8011	0.26921	12.6613	0.35764	19.3445	0.94749	3.23805	1.507	11.7848	4.01599
62887.1	19.1049	0.27728	9.07288	0.1953	16.5356	0.61339	12.9124	0.11246	19.2077	0.98596	4.08345	0.8734	10.931	6.20194
63516.6	19.6415	0.32709	10.0939	0.17856	16.788	0.24943	13.0622	0.22994	20.056	0.36881	4.65436	1.75928	14.3828	2.4398
64146.1	20.5681	0.34002	10.1494	0.02472	16.9319	0.2816	13.3947	0.42824	20.5371	0.82715	4.94423	1.25857	13.4046	2.84252
64775.6	20.7662	0.27889	10.8193	0.31352	17.2605	0.43872	13.3938	0.84414	21.6335	1.351	5.49434	1.77614	14.4233	3.63902
65405.1	21.1856	0.13943	11.5888	0.20506	17.7952	0.35581	14.537	0.4054	21.2558	0.43279	5.68037	1.13523	14.6069	2.53329
66034.6	21.7561	0.25067	11.6184	0.17776	18.071	0.3833	14.7449	0.18288	22.8583	0.92474	8.35215	0.48149	20.0934	3.23964
66664.1	22.3953	0.41425	11.8687	0.37426	18.8079	0.46699	15.4815	0.37043	22.8804	0.82421	7.39122	2.90367	16.5819	2.48785
67293.6	22.9994	0.40313	12.8468	0.14186	19.6511	0.74137	15.8332	0.17343	22.719	1.90501	6.61088	1.70927	16.9042	7.77395
67923.1	23.0573	0.26437	12.8745	0.54899	20.0819	0.60515	17.0876	0.62931	23.7434	1.1733	7.13906	1.38556	15.2995	5.05182
68552.6	23.948	0.47308	13.671	0.39391	20.1638	0.26455	17.2871	0.8114	24.6056	0.70988	9.1582	0.4991	17.8779	2.37408
69182.1	24.0203	0.47599	14.4116	0.13603	20.5359	0.18499	17.7451	0.23353	25.0754	1.38085	7.86178	0.64038	15.5604	4.12654
69811.6	24.7723	0.06157	14.5308	0.60889	20.8065	0.17348	17.2671	1.2564	25.208	0.95639	10.2306	2.44555	21.1167	3.11201
70441.1	24.9133	0.33837	14.645	0.30883	21.8962	0.21024	18.23	0.73495	25.5376	0.65578	11.0464	3.54078	19.5774	4.69278
71070.6	25.7646	0.67898	15.5153	0.62005	22.2948	0.27213	18.6459	1.1915	26.2018	1.31587	10.5802	0.51828	17.0375	4.09777
71700.1	26.4047	0.45704	15.8852	1.14812	22.8315	0.83944	18.7429	3.0283	27.02	1.36676	11.1566	3.20418	23.9412	4.78808
72329.6	26.851	0.32406	16.4897	0.47353	22.9442	0.48533	19.68	0.55323	28.5485	0.97585	13.7721	1.2913	23.4358	5.08753
72959.1	27.282	0.45349	16.8427	0.12	24.2388	0.18984	20.5989	1.31589	27.6119	0.64738	12.2747	0.40313	20.4466	2.91555
73588.6	27.8673	0.08007	17.3599	0.25011	24.387	0.34733	20.7971	0.31862	28.1875	0.92969	13.9788	2.22735	23.2513	3.77896
74218.1	28.5862	0.28247	17.7547	0.2332	24.86	0.23645	21.0777	0.79096	29.7932	1.2896	14.5849	0.46988	24.0301	3.40438
74847.6	29.1138	0.21109	18.524	0.38111	25.3404	1.1044	22.2195	0.49222	30.482	2.20866	15.7058	4.60257	29.4254	5.80145
75477.1	29.3783	0.16032	18.7726	0.49957	25.8144	0.84529	21.6981	0.62497	31.2079	0.55929	14.5581	0.62396	24.276	5.19664
76106.6	29.7341	0.58564	19.6207	0.50074	27.2445	1.17548	22.3452	0.33493	31.2618	3.50713	15.4238	6.95368	32.574	6.30561
76736.1	30.2616	0.79666	20.6873	0.08018	27.854	0.47364	24.7595	0.81927	31.2591	2.38039	14.0451	1.48199	23.1364	5.66697
77365.6	30.9172	0.43463	20.6989	0.32897	27.4546	0.73301	23.3873	0.17286	31.3867	0.82105	15.397	1.58453	21.9146	3.50119
77995.1	31.5319	0.36358	20.6232	0.37685	27.4365	0.5263	23.8923	0.72208	33.635	2.74245	18.6573	1.38491	27.6091	16.7713
78624.6	32.1992	0.67761	21.1543	0.55108	28.8196	0.5951	25.0113	1.25834	32.906	1.59099	17.4816	4.31046	24.081	5.6767
79254.1	32.6159	0.60634	21.7112	1.33025	29.0433	0.80414	25.9103	0.61248	31.9875	3.64082	19.3267	5.06997	30.5523	6.07527
79883.6	33.4641	0.27375	22.7928	0.48406	29.5691	0.70843	26.859	0.94143	34.2373	1.45514	21.052	2.1353	31.2759	7.57307
80513.1	34.1375	0.35961	23.6453	0.75606	31.9385	1.31453	29.8396	2.55518	33.9738	4.47146	21.9892	5.44205	27.0522	46.2677
81142.6	34.0381	0.15687	23.6359	0.39759	31.0506	0.70952	28.0581	1.50623	34.9976	1.76555	19.6543	3.50331	29.0085	8.7498

## Sheet: Figure3
Amplitude [V]	Phase [°]
0.000783848	149.792
0.000781639	152.868
0.000786985	154.472
0.00078218	152.818
0.000784899	153.378
0.000785175	155.893
0.000781637	151.704
0.000797173	153.434
0.000767435	152.88
0.000808072	159.638
0.000784501	157.073
0.000770007	149.907
0.000780691	156.932
0.000800864	156.043
0.000800864	156.043
0.04652	306.75
0.04654	307.155
0.04656	306.698
0.04659	306.563
0.0466	306.521
0.0466	307.085
0.04663	306.737
0.04663	307.257
0.04664	306.979
0.04665	307.283
0.04665	306.978
0.04666	306.676
0.04668	307.131
0.04667	307.404
0.04669	307.277
0.0467	306.843
0.0467	307.309
0.04671	307.159
0.0467	306.781
0.04672	307.582
0.04672	306.902
0.04674	307.562
0.04674	307.38
0.04674	307.257
0.04677	307.298
0.04675	307.228
0.04676	307.125
0.04676	307.052
0.04677	307.591
0.04677	307.537
0.04677	306.993
0.04676	307.045
0.04679	307.097
0.04678	307.6
0.04682	307.252
0.0468	307.05
0.0468	307.552
0.0468	307.322
0.04679	307.219
0.04681	307.501
0.04679	307.542
0.04681	307.52
0.04682	307.59
0.04682	307.422
0.04682	307.853
0.04683	307.663
0.04681	307.625
0.04682	307.339
0.04683	307.409
0.04683	307.347
0.04684	307.303
0.04683	307.73
0.04683	307.451
0.04683	307.76
0.04682	307.306
0.04684	307.703
0.04685	307.231
0.04685	307.618
0.04685	307.285
0.04683	307.534
0.04684	307.044
0.04684	307.556
0.04686	307.205
0.04683	307.594
0.04685	307.836
0.04685	307.403
0.04683	307.159
0.04684	307.519
0.04685	307.781
0.04685	307.215
0.04686	307.535
0.04686	307.158
0.04683	307.644
0.04686	307.823
0.04685	307.454
0.04685	307.878
0.04686	307.407
0.04686	307.537
0.04686	307.767
0.04686	307.289
0.04686	307.685
0.04688	307.507
0.04686	307.886
0.04687	307.36
0.04686	307.854
0.04686	307.204
0.04685	307.301
0.04686	307.801
0.04688	307.496
0.04686	307.73
0.04685	307.28
0.04687	307.496
0.04687	307.812
0.04687	307.257
0.04688	307.584
0.04686	307.67
0.04688	307.354
0.04687	307.461
0.04687	307.524
0.04688	307.852
0.04688	307.284
0.04687	307.355
0.04688	307.565
0.04687	307.576
0.04687	307.892
0.04687	307.4
0.04688	307.395
0.04689	307.642
0.04686	307.443
0.04686	307.625
0.04688	307.781
0.04689	307.992
0.04689	307.336
0.04689	307.505
0.04688	307.637
0.04689	307.647
0.04689	307.742
0.04687	307.186
0.04688	307.376
0.04688	307.439
0.04688	307.568
0.04687	307.558
0.04688	307.575
0.04688	307.571
0.04687	307.75
0.04688	307.784
0.04688	307.712
0.04688	307.498
0.04687	307.594
0.04689	307.612
0.04687	307.591
0.04689	307.489
0.0469	308.082
0.04688	308
0.04686	307.968
0.04688	308.036
0.04688	307.432
0.04688	307.546
0.04687	307.624
0.04688	307.646
0.04688	307.397
0.04689	307.787
0.04689	307.801
0.04688	307.715
0.04689	307.557
0.04689	307.602
0.04687	307.546
0.04688	307.611
0.04689	307.584
0.04687	307.983
0.04688	307.295
0.04689	307.941
0.04689	307.919
0.04688	307.73
0.04687	307.522
0.04687	307.857
0.04688	307.882
0.04688	307.788
0.04688	308.277
0.04689	307.357
0.04688	308.113
0.04687	307.704
0.04689	307.309
0.04687	307.703
0.04687	307.371
0.04687	307.731
0.0469	307.327
0.04688	307.947
0.04688	307.639
0.04684	308.168
0.000767911	155.133
0.000792043	151.937
0.000789767	153.534
0.000785142	156.659
0.00079247	157.178
0.000776786	152.874
0.000784888	151.848
0.000768639	155.138
0.000785281	157.477
0.00076594	153.674
0.000771244	156.216
0.000774087	153.483
0.000768598	150.476
0.000784357	156.8
0.000767088	150.644
0.000771873	157.509
0.000772742	153.867
0.000774192	152.693
0.000783887	149.376
0.000783298	157.092
0.05413	306.992
0.05422	307.634
0.05431	307.344
0.05434	307.794
0.05437	307.408
0.05439	307.524
0.05437	307.666
0.05438	307.512
0.05435	307.623
0.05436	307.846
0.05435	308.054
0.05435	307.608
0.05433	308.139
0.05434	308.36
0.05434	308.076
0.05435	308.362
0.05436	308.431
0.05436	308.016
0.05437	308.304
0.05439	307.733
0.05438	307.917
0.05439	308.448
0.05439	308.618
0.0544	308.721
0.05439	308.254
0.05439	308.6
0.0544	307.959
0.0544	308.131
0.05441	308.384
0.05441	308.661
0.0544	308.062
0.05441	308.193
0.0544	308.719
0.05441	308.05
0.0544	308.232
0.0544	308.688
0.05442	308.22
0.05442	308.461
0.0544	308.384
0.05441	308.39
0.0544	308.149
0.0544	308.72
0.0544	308.736
0.0544	308.021
0.05441	308.92
0.0544	308.176
0.05441	308.908
0.0544	308.855
0.0544	308.396
0.05439	308.372
0.0544	308.839
0.05439	308.756
0.0544	308.426
0.05439	308.327
0.0544	308.482
0.05441	308.96
0.05439	308.779
0.05439	308.384
0.05441	308.818
0.05441	308.465
0.0544	308.301
0.05439	308.926
0.0544	308.17
0.05438	308.862
0.05441	308.664
0.05439	308.501
0.0544	308.346
0.05441	308.802
0.05439	308.473
0.05441	308.787
0.05439	308.402
0.05438	308.365
0.0544	308.903
0.05438	308.519
0.05439	308.907
0.05442	308.654
0.0544	308.329
0.05437	308.589
0.05439	308.451
0.0544	308.382
0.0544	308.161
0.0544	308.346
0.05439	308.487
0.05439	308.988
0.0544	308.852
0.0544	308.746
0.05439	308.542
0.05439	308.207
0.05439	308.874
0.0544	308.66
0.05438	308.419
0.05439	308.268
0.05439	308.278
0.05438	308.722
0.05438	308.86
0.05437	308.472
0.05439	308.93
0.0544	308.782
0.05438	308.666
0.05441	308.762
0.0544	308.652
0.0544	308.412
0.05438	308.798
0.0544	308.366
0.0544	308.779
0.0544	309.038
0.05439	308.671
0.05441	308.984
0.0544	308.579
0.0544	308.948
0.05438	308.386
0.05439	308.56
0.05439	308.818
0.05438	308.437
0.05439	308.528
0.05439	309.048
0.05439	308.278
0.0544	308.653
0.05439	308.941
0.05441	308.398
0.05439	308.721
0.05439	308.979
0.05439	308.53
0.05438	308.791
0.05441	308.949
0.05438	308.4
0.05439	308.532
0.05438	308.508
0.0544	308.554
0.05439	308.786
0.0544	309.151
0.05439	308.66
0.05439	308.791
0.05438	309.022
0.05438	309.04
0.05439	308.492
0.05439	308.653
0.05438	308.579
0.05439	308.628
0.05439	309.05
0.05437	308.449
0.05439	308.93
0.05438	309.048
0.05438	308.691
0.05438	308.862
0.05439	309.009
0.05439	309.062
0.05438	308.974
0.05438	309.144
0.05439	309.262
0.05437	308.614
0.05438	308.811
0.05439	308.948
0.05437	309.055
0.05436	308.401
0.05438	308.597
0.05438	308.684
0.05438	308.803
0.05437	308.879
0.05439	308.632
0.05438	308.585
0.05436	308.754
0.05437	309.02
0.05438	308.615
0.05437	308.898
0.00077459	156.048
0.000773596	153.978
0.000765041	152.863
0.000777229	155.324
0.000772045	150.864
0.000774971	155.869
0.000775087	153.673
0.0007657	153.531
0.00077153	150.904
0.000768434	151.063
0.000746455	152.283
0.000782202	157.782
0.000758931	150.477
0.000763562	152.634
0.000775729	148.103
0.000779925	153.27
0.000785617	156.609
0.000773555	157.177
0.000765558	152.798
0.000765558	152.798
0.0658	306.994
0.06601	306.761
0.06623	307.299
0.06643	306.884
0.06657	307.601
0.06673	307.46
0.06684	307.31
0.06684	307.31
0.06704	307.494
0.0671	307.698
0.06718	307.506
0.06723	307.921
0.06729	308.188
0.06735	307.721
0.06739	308.113
0.06742	307.726
0.06745	307.706
0.06749	307.815
0.0675	308.173
0.06754	307.935
0.06758	307.725
0.06758	307.956
0.06761	308.098
0.06762	308.424
0.06765	308.589
0.06767	308.431
0.06771	308.263
0.06771	307.931
0.06772	308.216
0.06773	307.88
0.06774	308.359
0.06777	308.085
0.06776	308.249
0.06778	308.084
0.06778	308.79
0.0678	308.482
0.0678	308.034
0.06782	308.42
0.06781	308.754
0.06784	308.645
0.06783	308.354
0.06785	308.664
0.06786	308.127
0.06786	308.442
0.06786	308.283
0.06786	308.006
0.06789	308.428
0.06788	308.808
0.0679	308.371
0.06789	308.562
0.06791	308.716
0.06791	308.347
0.06792	308.437
0.06791	308.728
0.0679	308.406
0.06794	308.712
0.06792	308.482
0.06793	308.76
0.06792	308.474
0.06794	308.722
0.06795	308.352
0.06794	308.555
0.06795	308.873
0.06796	308.528
0.06796	308.257
0.06796	308.459
0.06797	308.699
0.06796	308.732
0.06796	308.483
0.06797	308.689
0.06798	308.243
0.06797	308.666
0.06799	308.907
0.06799	308.582
0.06798	308.683
0.06798	308.492
0.06799	308.837
0.06799	308.341
0.06799	308.674
0.06799	308.923
0.068	308.722
0.06801	308.314
0.068	308.455
0.06799	308.814
0.06802	308.967
0.06799	308.712
0.06803	308.217
0.06803	308.542
0.06801	308.712
0.06802	308.852
0.06801	309.127
0.06802	308.524
0.06804	308.547
0.06803	308.735
0.06802	308.584
0.06804	308.812
0.06803	309.071
0.06803	308.642
0.06802	308.713
0.06803	308.826
0.06804	308.922
0.06805	308.832
0.06804	308.97
0.06804	308.488
0.06804	308.624
0.06806	308.993
0.06804	309.108
0.06804	308.303
0.06803	308.472
0.06805	308.599
0.06805	308.685
0.06806	309.024
0.06806	308.487
0.06805	308.684
0.06805	308.992
0.06807	308.586
0.06806	308.338
0.06805	308.917
0.06805	308.905
0.06806	308.835
0.06806	308.605
0.06807	308.894
0.06805	309.004
0.06807	308.399
0.06807	309.066
0.06806	308.982
0.06807	308.914
0.06807	308.934
0.06807	308.984
0.06809	308.927
0.06808	308.868
0.06809	308.876
0.06807	308.617
0.06808	308.595
0.06809	308.609
0.06806	308.401
0.06807	308.586
0.06807	308.656
0.06807	308.709
0.06809	308.546
0.06808	308.531
0.06809	309.043
0.06806	309.056
0.06809	309.063
0.0681	308.961
0.06808	308.754
0.06809	309.152
0.06807	308.9
0.06808	308.707
0.06809	308.508
0.06808	309.14
0.06808	308.848
0.0681	309.134
0.06809	308.86
0.06808	308.692
0.06808	308.745
0.06808	308.742
0.06808	308.616
0.06809	308.74
0.06809	308.862
0.06808	308.97
0.06808	308.667
0.06808	309.035
0.06808	308.945
0.06808	309.103
0.0681	308.881
0.000765653	155.179
0.000769645	155.671
0.000782264	157.349
0.000751338	154.672
0.000773591	156.808
0.000767176	156.184
0.000777801	154.918
0.000761573	155.046
0.000778513	153.102
0.000776321	152.98
0.000763276	152.663
0.000768079	156.408
0.000787931	155.345
0.000768704	160.009
0.000764214	152.684
0.000790721	151.185
0.000775587	152.826
0.000758006	152.423
0.00077123	154.328
0.000783989	154.699
0.000767796	156.46
0.000786011	156.364
0.000768117	153.295
0.000760272	154.818
0.000770413	155.329
0.000787287	155.053
0.000775362	158.325
0.00078534	160.487
0.000752222	154.72
0.000768466	154.366
0.000773078	151.188
0.000761495	152.978

## Sheet: Figure4
Excitation Frequency [Hz]	M1 = 10.0 µl A + 0.0 µl B		M2 = 7.5 µl A + 2.5 µl B		M3 = 5.0 µl A + 5.0 µl B		M4 = 2.5 µl A + 7.5 µl B		M5 = 0.0 µl A + 10.0 µl B
	Mean Amplitude [V]	Standard Devidation [V]	Mean Amplitude [V]	Standard Devidation [V]	Mean Amplitude [V]	Standard Devidation [V]	Mean Amplitude [V]	Standard Devidation [V]	Mean Amplitude [V]	Standard Devidation [V]
12528.4	-4.328e-05	0.000138886	0.00626	2.51611e-05	0.01061	1.95308e-05	0.02218	7.85673e-06	0.02922	7.664e-05
13158	0.000975424	0.000151301	0.00811	1.34381e-05	0.01265	1.48405e-05	0.02471	1.35065e-05	0.03202	4.05103e-05
13787.6	0.000720138	0.000124948	0.00803	3.09372e-05	0.01274	2.7794e-05	0.02532	2.95975e-05	0.03288	4.90141e-05
14417.2	0.00143	0.000124928	0.00926	3.28707e-05	0.01417	1.39045e-05	0.02724	2.18528e-05	0.0351	3.89371e-05
15046.7	0.0017	0.000126092	0.00992	1.33316e-05	0.01504	2.45608e-05	0.02864	1.44558e-05	0.03678	4.99269e-05
15676.3	0.000837582	0.000103075	0.00907	2.43526e-05	0.01439	3.19649e-05	0.02854	2.26681e-05	0.03698	4.23474e-05
16305.9	0.00166	0.00010861	0.01052	1.8295e-05	0.01604	2.04116e-05	0.0308	1.14505e-05	0.03955	3.31468e-05
16935.4	0.00113	9.99889e-05	0.0102	3.7e-05	0.01597	2.64392e-05	0.03134	2.90128e-05	0.04042	6.8475e-05
17565	0.00152	9.45655e-05	0.01105	2.1991e-05	0.01706	3.48519e-05	0.03312	2.51083e-05	0.04261	4.6452e-05
18194.6	0.003	0.00010797	0.01335	1.58916e-05	0.01969	2.4993e-05	0.03647	4.23394e-05	0.04637	4.89319e-05
18824.1	0.00185	9.38924e-05	0.01234	2.56895e-05	0.01896	2.48733e-05	0.03655	2.76745e-05	0.04691	5.3344e-05
19453.7	0.00209	9.91443e-05	0.01321	2.63112e-05	0.02012	2.41956e-05	0.03862	5.78119e-05	0.04944	6.48579e-05
20083.3	0.0028	0.000110239	0.01469	2.99147e-05	0.02202	4.12057e-05	0.04147	4.80416e-05	0.05282	5.77357e-05
20712.9	0.00272	0.000118774	0.01524	3.40179e-05	0.02294	4.07126e-05	0.04347	3.19417e-05	0.05548	8.13852e-05
21342.4	0.00212	8.77158e-05	0.01516	3.76667e-05	0.02332	3.45398e-05	0.04503	1.98782e-05	0.05774	5.68046e-05
21972	0.00427	9.48621e-05	0.01862	3.22774e-05	0.02736	4.02278e-05	0.05044	3.05454e-05	0.06392	4.84555e-05
22601.6	0.00287	8.57423e-05	0.01781	4.63419e-05	0.02708	2.64389e-05	0.05174	3.97776e-05	0.06609	6.52952e-05
23231.1	0.00361	0.000134296	0.01983	2.80649e-05	0.02976	2.7285e-05	0.05617	5.99667e-05	0.07156	8.3212e-05
23860.7	0.0045	0.000109409	0.02206	3.79816e-05	0.03278	3.32165e-05	0.06126	1.66583e-05	0.07778	7.07416e-05
24490.3	0.00454	0.00012411	0.02341	2.27613e-05	0.03502	2.11756e-05	0.06582	2.33253e-05	0.08374	6.50226e-05
25119.8	0.00371	0.000113838	0.02402	4.73107e-05	0.03663	3.98922e-05	0.07003	3.80788e-05	0.08946	6.37438e-05
25749.4	0.00508	0.000139731	0.02747	4.17129e-05	0.0412	5.53587e-05	0.07768	5.70603e-05	0.09887	6.93838e-05
26379	0.00734	0.000140965	0.03218	3.45257e-05	0.04719	2.1499e-05	0.0871	3.97833e-05	0.11013	9.42727e-05
27008.6	0.00632	0.000163797	0.03318	3.37708e-05	0.04958	3.96586e-05	0.09308	9.0161e-05	0.11808	8.71149e-05
27638.1	0.00682	0.00015829	0.03606	0.000102397	0.05375	0.000108656	0.1009	9.89182e-05	0.12765	0.000110608
28267.7	0.00903	0.000119453	0.04052	0.000135338	0.0593	0.00014879	0.1096	0.00012312	0.13782	0.000113008
28897.3	0.00722	0.000151628	0.03951	9.63481e-05	0.05898	0.000111829	0.1111	0.000115499	0.13994	0.000105937
29526.8	0.00818	0.000158571	0.04072	0.000103068	0.0602	9.43574e-05	0.1123	5.47041e-05	0.14072	9.98407e-05
30156.4	0.00846	0.000163591	0.03997	5.54102e-05	0.0587	0.000106174	0.10891	9.74934e-05	0.13591	0.000120191
30786	0.00704	0.000128546	0.03628	0.000106436	0.05381	0.000111038	0.10063	0.00011117	0.12562	0.000119054
31415.5	0.00586	0.000111151	0.03241	3.55971e-05	0.04849	5.12961e-05	0.09117	7.90058e-05	0.11387	8.26388e-05
32045.1	0.00452	8.73184e-05	0.02827	2.42128e-05	0.04274	1.05629e-05	0.08124	4.34056e-05	0.10168	7.0323e-05
32674.7	0.00676	5.65502e-05	0.02862	4.01235e-05	0.04163	3.13711e-05	0.07625	3.55183e-05	0.09468	6.43211e-05
33304.3	0.00522	5.28912e-05	0.02478	4.58214e-05	0.03647	2.21045e-05	0.06759	1.68873e-05	0.08408	4.03793e-05
33933.8	0.0046	6.246e-05	0.0222	2.25903e-05	0.0328	3.16824e-05	0.06082	2.13569e-05	0.0757	3.94031e-05
34563.4	0.00339	4.6958e-05	0.0192	4.29627e-05	0.02877	4.63942e-05	0.05411	3.24477e-05	0.06763	4.11647e-05
35193	0.00389	5.44342e-05	0.01839	3.26984e-05	0.02711	3.35457e-05	0.05018	3.52574e-05	0.0625	5.08243e-05
35822.5	0.00274	5.04953e-05	0.01586	3.65665e-05	0.02381	4.14047e-05	0.0449	2.23964e-05	0.05615	4.69566e-05
36452.1	0.00198	4.12665e-05	0.0139	2.89305e-05	0.02121	1.38887e-05	0.04058	3.53163e-05	0.05091	3.72766e-05
37081.7	0.00211	3.18446e-05	0.01321	1.6116e-05	0.01997	2.49144e-05	0.03781	3.3011e-05	0.04735	2.83796e-05
37711.2	0.00246	4.02131e-05	0.01282	2.74904e-05	0.01907	3.59501e-05	0.03561	2.81658e-05	0.04447	3.60239e-05
38340.8	0.00287	3.15266e-05	0.01262	1.2741e-05	0.01844	2.43415e-05	0.03381	9.62404e-06	0.04205	3.15588e-05
38970.4	0.00201	3.74137e-05	0.01101	8.92113e-06	0.01644	8.16376e-06	0.03076	2.21585e-05	0.03842	2.66476e-05
39600	0.00173	3.25626e-05	0.01011	2.09614e-05	0.01519	2.83742e-05	0.0286	2.90776e-05	0.03578	2.32168e-05
40229.5	0.00189	2.91591e-05	0.00982	4.60993e-06	0.01459	2.26732e-05	0.02718	1.51562e-05	0.03391	1.97454e-05
40859.1	0.00155	2.20766e-05	0.00897	1.47596e-05	0.01345	7.93241e-06	0.0253	1.29335e-05	0.03164	1.45572e-05
41488.7	0.00207	2.48205e-05	0.00917	1.34172e-05	0.01342	1.55871e-05	0.02459	3.92802e-06	0.03058	1.70192e-05
42118.2	0.00183	2.40455e-05	0.00855	1.24793e-05	0.01257	1.93308e-05	0.02313	1.11277e-05	0.02876	2.10312e-05
42747.8	0.00114	2.40032e-05	0.00736	1.15399e-05	0.01116	1.42931e-05	0.02116	1.65809e-05	0.02652	1.62919e-05
43377.4	0.000971666	2.4461e-05	0.00686	1.35687e-05	0.01048	1.3794e-05	0.01996	1.35211e-05	0.02505	1.97581e-05
44006.9	0.00136	2.55922e-05	0.00707	9.10796e-06	0.0105	1.60462e-05	0.01953	1.04418e-05	0.02436	2.26427e-05
44636.5	0.00121	2.01315e-05	0.00662	1.08214e-05	0.00989	7.04628e-06	0.01849	1.19594e-05	0.02309	2.20668e-05
45266.1	0.00107	1.56897e-05	0.00626	6.90046e-06	0.00936	7.43554e-06	0.01756	7.46259e-06	0.02194	1.69398e-05
45895.7	0.00146	1.06854e-05	0.00645	1.31225e-05	0.00944	1.22761e-05	0.01727	1.67063e-05	0.02146	1.39045e-05
46525.2	0.000983267	1.48044e-05	0.0057	1.88186e-05	0.00856	1.43465e-05	0.01605	1.87045e-05	0.02006	1.96507e-05
47154.8	0.000568904	1.93334e-05	0.00499	1.05308e-05	0.00773	1.3414e-05	0.0149	4.74927e-06	0.01873	1.62821e-05
47784.4	0.000850576	2.4912e-05	0.00518	1.21624e-05	0.0078	1.64446e-05	0.01467	1.67849e-05	0.01835	2.09611e-05
48413.9	0.000822056	1.63763e-05	0.00499	5.94538e-06	0.0075	8.50612e-06	0.01411	1.06496e-05	0.01763	1.68618e-05
49043.5	0.000695002	1.78698e-05	0.00468	1.10268e-05	0.00709	1.47211e-05	0.01344	5.6733e-06	0.01684	1.36721e-05
49673.1	0.000802348	1.7321e-05	0.00466	1.25318e-05	0.00699	8.97985e-06	0.0131	1.20922e-05	0.01636	1.5548e-05
50302.6	0.000745301	1.90137e-05	0.00446	6.17474e-06	0.00671	1.66148e-05	0.01259	5.35512e-06	0.01572	2.04152e-05
50932.2	0.000753172	1.948e-05	0.00434	1.41248e-05	0.00649	1.24244e-05	0.01217	1.41368e-05	0.01519	1.86154e-05
51561.8	0.00083568	2.12657e-05	0.00432	1.8497e-05	0.00641	1.27045e-05	0.01188	1.61775e-05	0.01479	2.07838e-05
52191.4	0.000609401	1.94952e-05	0.00395	8.0209e-06	0.00596	7.87839e-06	0.01125	1.27412e-05	0.01405	1.98706e-05
52820.9	0.000462629	1.36109e-05	0.00366	1.21814e-05	0.00561	1.51966e-05	0.01071	7.81445e-06	0.01342	1.25372e-05
53450.5	0.000533246	1.18368e-05	0.00364	1.68097e-05	0.00553	1.30563e-05	0.01045	1.55498e-05	0.01308	1.94544e-05
54080.1	0.000453391	1.88659e-05	0.00345	1.57198e-05	0.00527	1.57495e-05	0.01004	2.22822e-05	0.01258	1.885e-05
54709.6	0.000355325	1.56739e-05	0.00324	1.3646e-05	0.00501	1.07422e-05	0.00962	9.90305e-06	0.01208	2.2406e-05
55339.2	0.000471116	1.11506e-05	0.00331	2.20022e-05	0.00502	2.01973e-05	0.00949	1.84677e-05	0.01186	1.71313e-05
55968.8	0.000462792	1.69651e-05	0.00322	1.45416e-05	0.00488	2.00632e-05	0.00921	1.67108e-05	0.01151	1.88427e-05
56598.3	0.000493525	1.79606e-05	0.00318	1.77407e-05	0.00478	1.11533e-05	0.009	1.21271e-05	0.01122	2.2159e-05
57227.9	0.000360392	2.18948e-05	0.00294	9.32812e-06	0.0045	6.59983e-06	0.00858	5.27446e-06	0.01074	2.36599e-05
57857.5	6.63397e-05	1.69691e-05	0.00248	1.04401e-05	0.004	1.22177e-05	0.00796	1.11767e-05	0.01006	1.43691e-05
58487.1	6.303e-06	1.39362e-05	0.00232	6.52563e-06	0.00378	4.16316e-06	0.00763	5.95069e-06	0.00967	1.19886e-05
59116.6	0.000118814	2.3137e-05	0.00244	8.45884e-06	0.00387	1.34664e-05	0.00761	1.55452e-05	0.00959	1.77116e-05
59746.2	0.000268361	2.46978e-05	0.00257	2.23384e-05	0.00397	1.14779e-05	0.00761	1.96352e-05	0.00953	1.83661e-05
60375.8	9.26878e-05	1.82297e-05	0.00228	1.13594e-05	0.00364	9.15629e-06	0.00717	1.35132e-05	0.00905	1.80223e-05
61005.3	0.000232403	1.40663e-05	0.00243	1.03307e-05	0.00375	7.3103e-06	0.0072	1.06193e-05	0.009	1.53942e-05
61634.9	0.00033651	2.05114e-05	0.00249	9.04935e-06	0.00377	1.06844e-05	0.00713	1.4008e-05	0.0089	2.69749e-05
62264.5	-8.16137e-05	1.48543e-05	0.00187	1.07434e-05	0.00312	1.89915e-05	0.00639	1.15735e-05	0.00812	1.78033e-05
62894	0.000154273	1.80936e-05	0.00217	4.43849e-06	0.00339	1.43059e-05	0.00657	1.57666e-05	0.00826	1.74819e-05
63523.6	0.000120667	2.15303e-05	0.00207	1.59002e-05	0.00327	7.33708e-06	0.00637	9.99569e-06	0.00801	1.89673e-05
64153.2	4.62727e-05	1.47156e-05	0.00194	5.34651e-06	0.00311	9.49229e-06	0.00614	7.13575e-06	0.00773	1.59738e-05
64782.8	4.97932e-05	1.36355e-05	0.00189	1.96339e-05	0.00303	1.1262e-05	0.00599	1.36921e-05	0.00754	1.36576e-05
65412.3	-0.000106056	1.58344e-05	0.00163	1.07203e-05	0.00272	1.12664e-05	0.0056	1.05736e-05	0.00714	1.95e-05
66041.9	-5.75878e-05	1.89404e-05	0.00167	9.61715e-06	0.00274	6.39446e-06	0.00556	1.74932e-05	0.00705	1.60835e-05
66671.5	-0.000103164	1.3e-05	0.00156	1.49234e-05	0.00261	1.47073e-05	0.00536	1.26594e-05	0.00682	1.02575e-05
67301	-0.000105387	2.08642e-05	0.00152	1.42182e-05	0.00255	5.62754e-06	0.00523	1.44331e-05	0.00666	1.48917e-05
67930.6	-0.000147348	1.37727e-05	0.00142	6.76434e-06	0.00243	2.69864e-06	0.00505	5.21276e-06	0.00644	1.72393e-05
68560.2	-0.000147532	1.15582e-05	0.00137	1.61076e-05	0.00237	1.61771e-05	0.00494	1.37381e-05	0.00629	1.26087e-05
69189.7	-0.000203225	1.45676e-05	0.00123	8.78874e-06	0.00218	1.08564e-05	0.0047	1.5169e-05	0.00603	1.78999e-05
69819.3	-0.000237504	1.64132e-05	0.00109	8.43e-06	0.00203	1.68018e-05	0.00448	9.79051e-06	0.00578	1.46215e-05
70448.9	-0.000245494	1.90424e-05	0.00107	1.38482e-05	0.00199	1.8366e-05	0.00439	1.14187e-05	0.00566	1.34978e-05
71078.5	-0.000286131	9.93705e-06	0.000861112	1.39795e-05	0.00176	1.32305e-05	0.00411	1.09282e-05	0.00535	1.2398e-05
71708	-0.000233481	1.17488e-05	0.00105	1.07917e-05	0.00193	9.6829e-06	0.00423	8.94606e-06	0.00545	1.19938e-05
72337.6	-0.000244716	1.47507e-05	0.000987301	5.01015e-06	0.00185	8.57752e-06	0.0041	8.37052e-06	0.0053	1.73784e-05
72967.2	-0.000281256	1.7762e-05	0.000767364	1.33507e-05	0.0016	8.82053e-06	0.00382	1.11519e-05	0.00498	1.65133e-05
73596.7	-0.000269177	1.59216e-05	0.000807843	8.38164e-06	0.00163	9.4052e-06	0.00379	7.5156e-06	0.00493	1.98577e-05
74226.3	-0.000229359	1.34813e-05	0.00098189	8.67919e-06	0.00179	1.36773e-05	0.00391	1.35686e-05	0.00503	1.41141e-05
74855.9	-0.000273369	1.29092e-05	0.000707569	1.31984e-05	0.00151	1.4285e-05	0.00358	7.56889e-06	0.00469	1.1713e-05
75485.4	-0.00026289	1.20827e-05	0.000772767	1.37107e-05	0.00154	6.10135e-06	0.00358	6.79545e-06	0.00466	9.51999e-06
76115	-0.000267123	1.6872e-05	0.000702901	1.63928e-05	0.00147	1.63426e-05	0.00346	4.80603e-06	0.00452	1.66198e-05
76744.6	-0.000280465	1.46675e-05	0.000495275	1.43252e-05	0.00124	1.48385e-05	0.00318	8.99493e-06	0.00423	1.93123e-05
77374.2	-0.000275917	1.18246e-05	0.000498629	1.72215e-05	0.00123	1.20353e-05	0.00316	1.23505e-05	0.00418	1.44589e-05
78003.7	-0.000266868	1.09747e-05	0.000545507	1.56776e-05	0.00127	1.25047e-05	0.00316	8.50217e-06	0.00415	1.19725e-05
78633.3	-0.000267166	1.43623e-05	0.000409137	9.74625e-06	0.00112	7.48267e-06	0.00296	6.31838e-06	0.00395	1.5851e-05
79262.9	-0.000270614	1.33061e-05	0.000363677	1.6536e-05	0.00106	1.01641e-05	0.00287	1.14554e-05	0.00384	1.37178e-05
79892.4	-0.000267113	1.92577e-05	0.000382981	2.01053e-05	0.00106	1.60232e-05	0.00284	2.08562e-05	0.00379	1.89983e-05
80522	-0.000275711	1.01629e-05	0.000445578	4.81756e-06	0.00111	9.47332e-06	0.00285	2.75471e-06	0.00379	1.0967e-05
81151.6	-0.000259518	1.6755e-05	0.000307901	1.19238e-05	0.000960248	1.0709e-05	0.00268	1.43856e-05	0.0036	1.42011e-05
81781.1	-0.000255143	1.65621e-05	0.000240348	1.44335e-05	0.00087779	1.89491e-05	0.00257	2.31766e-05	0.00347	1.08705e-05

## Sheet: Figure5
Excitation Frequency [Hz]	M1 = 10.0 µl A + 0.0 µl B		M2 = 7.5 µl A + 2.5 µl B		M3 = 5.0 µl A + 5.0 µl B		M4 = 2.5 µl A + 7.5 µl B		M5 = 0.0 µl A + 10.0 µl B
	Mean Phase [°]	Standard Devidation [°]	Mean Phase [°]	Standard Devidation [°]	Mean Phase [°]	Standard Devidation [°]	Mean Phase [°]	Standard Devidation [°]	Mean Phase [°]	Standard Devidation [°]
12528.4	144.495	0.21283	169.776	0.03901	171.425	0.09875	173.048	0.05232	173.16	0.05229
13158	143.229	0.76507	167.812	0.06091	169.356	0.06747	171.006	0.05256	171.09	0.10351
13787.6	142.198	0.31798	166.032	0.24508	167.499	0.06873	169.045	0.0616	169.155	0.1095
14417.2	140.672	0.06316	164.055	0.16144	165.55	0.10493	167.216	0.0968	167.302	0.06958
15046.7	139.411	0.61544	162.358	0.1789	164.023	0.20247	165.557	0.12308	165.67	0.05602
15676.3	138.46	0.61459	160.834	0.10314	162.373	0.20855	163.889	0.04657	164.054	0.02321
16305.9	136.938	0.16311	159.445	0.12944	160.788	0.01962	162.301	0.0989	162.703	0.05296
16935.4	136.132	0.31947	157.617	0.03279	159.409	0.07645	160.806	0.07824	160.988	0.07072
17565	135.321	0.49928	156.525	0.12555	157.906	0.12293	159.435	0.14552	159.588	0.1319
18194.6	133.88	0.12829	154.922	0.21973	156.316	0.13367	157.772	0.10946	157.998	0.06227
18824.1	132.655	0.11588	153.627	0.08988	154.828	0.12991	156.338	0.15644	156.537	0.12378
19453.7	130.84	0.1321	151.912	0.20818	153.351	0.12255	154.764	0.07388	155.053	0.02217
20083.3	129.254	0.14994	150.368	0.1597	151.806	0.06409	153.13	0.04755	153.461	0.04205
20712.9	128.227	0.19294	148.93	0.21776	150.103	0.07484	151.578	0.0582	151.792	0.16788
21342.4	126.777	0.75426	147.025	0.15833	148.414	0.10447	149.718	0.10374	149.889	0.0819
21972	124.668	0.49381	145.009	0.19988	146.307	0.11095	147.743	0.09038	147.946	0.0986
22601.6	123.068	0.13757	142.964	0.0505	144.232	0.05815	145.66	0.13224	145.855	0.08494
23231.1	120.457	0.21154	140.429	0.17312	141.816	0.09034	143.175	0.20423	143.413	0.19913
23860.7	118.06	0.09169	137.655	0.17198	138.995	0.23762	140.468	0.13673	140.7	0.20637
24490.3	115.186	0.15896	134.498	0.09872	135.908	0.11897	137.126	0.09539	137.47	0.21892
25119.8	111.492	0.391	130.76	0.14452	131.891	0.1564	133.312	0.17403	133.706	0.23156
25749.4	106.887	0.27681	126.277	0.03257	127.414	0.07208	128.851	0.28548	129.058	0.15589
26379	101.479	0.59812	120.778	0.16863	122.049	0.12274	123.276	0.21578	123.482	0.185
27008.6	94.7527	0.22928	114.159	0.12893	115.383	0.11209	116.622	0.12125	116.764	0.2733
27638.1	86.8003	0.43902	106.152	0.06281	107.324	0.10592	108.782	0.05422	108.657	0.0753
28267.7	77.7867	0.53126	97.1293	0.33997	98.0164	0.07417	99.2161	0.0873	99.3872	0.05308
28897.3	67.7789	0.22432	86.4133	0.08315	87.8162	0.16218	88.8515	0.23558	88.7604	0.21775
29526.8	56.2509	0.49024	75.1902	0.10501	76.5078	0.27693	77.6932	0.20911	77.7247	0.22986
30156.4	45.695	0.50697	64.5105	0.25537	65.6813	0.15312	66.7717	0.15717	67.0828	0.06375
30786	36.474	0.59368	54.6731	0.20371	55.544	0.02893	56.8594	0.07088	57.0481	0.29031
31415.5	28.0024	0.51818	45.9099	0.24767	47.3517	0.08779	48.2301	0.08463	48.516	0.03225
32045.1	21.1968	0.21668	38.7511	0.27423	40.0133	0.06172	41.2093	0.15554	41.7884	0.08699
32674.7	15.488	0.64522	33.0347	0.19807	34.3004	0.13169	35.4289	0.05776	36.197	0.21227
33304.3	10.5042	0.1595	28.1805	0.28886	29.6896	0.10991	30.4415	0.32763	31.4278	0.23434
33933.8	6.77789	0.13475	24.3262	0.18914	25.7262	0.13365	26.6644	0.25032	27.8042	0.37617
34563.4	4.26753	0.19844	21.411	0.05544	22.6358	0.14456	23.5978	0.16011	24.4755	0.24547
35193	1.9573	0.12876	18.6488	0.18386	19.7788	0.05312	20.9836	0.03594	21.9882	0.21881
35822.5	0.0086	0.54376	16.5842	0.16933	18.0587	0.23958	18.8021	0.33305	19.8221	0.25254
36452.1	-1.98258	0.14874	14.6468	0.17371	16.0629	0.29088	16.8848	0.12604	18.1594	0.18372
37081.7	-3.38729	0.76856	13.3346	0.21987	14.4652	0.1774	15.5433	0.33633	16.6178	0.02157
37711.2	-4.35455	0.12976	11.9365	0.26232	13.315	0.32472	14.2483	0.34068	15.4851	0.20305
38340.8	-5.42194	0.50822	10.8662	0.23045	12.2805	0.29886	13.0784	0.08242	14.2889	0.05388
38970.4	-6.24975	0.31269	9.9117	0.18707	11.3972	0.22287	12.3931	0.20198	13.6115	0.2193
39600	-6.73238	0.45944	9.45971	0.19359	10.5639	0.15271	11.4562	0.23499	12.8979	0.21059
40229.5	-7.12194	0.09358	8.5624	0.12463	10.1458	0.05786	10.8061	0.18034	12.3744	0.20183
40859.1	-7.69869	0.30714	8.1426	0.17176	9.57178	0.15269	10.3665	0.28253	11.8986	0.19764
41488.7	-7.63373	0.31025	7.92864	0.55136	9.229	0.40711	9.8464	0.13435	11.5461	0.28406
42118.2	-8.41671	0.44471	7.36216	0.30609	8.6172	0.22126	9.50771	0.09231	11.0853	0.22945
42747.8	-8.15223	0.69881	7.27915	0.21653	8.64041	0.2548	9.30377	0.08277	11.0176	0.35801
43377.4	-8.6072	0.34197	7.26979	0.2305	7.97214	0.05833	9.18129	0.40236	10.9634	0.27646
44006.9	-8.59364	0.79076	6.86202	0.26242	8.06836	0.20848	8.92195	0.21124	10.7338	0.19458
44636.5	-8.47567	0.33171	6.86528	0.25646	7.68333	0.14196	8.7938	0.45296	10.6178	0.43372
45266.1	-8.98651	0.50199	6.64697	0.2005	7.97099	0.1258	8.9215	0.32799	10.8858	0.24255
45895.7	-8.52387	0.71227	6.89874	0.37889	7.96131	0.37216	8.89799	0.41171	10.6545	0.29597
46525.2	-8.6721	0.56338	6.70534	0.32461	7.70612	0.1474	8.68124	0.17814	11.0029	0.13113
47154.8	-7.7976	0.75602	7.07919	0.25218	8.07281	0.0668	8.80336	0.13791	11.1695	0.47537
47784.4	-7.54062	0.18876	6.98414	0.53394	8.04563	0.11561	8.62773	0.3221	10.7033	0.39336
48413.9	-7.90244	0.53238	7.15695	0.25108	8.09149	0.30054	9.12476	0.10104	11.1042	0.16096
49043.5	-7.29079	0.58963	7.32973	0.30352	8.63364	0.1507	9.19303	0.241	11.3986	0.45721
49673.1	-6.53923	0.51353	7.50599	0.336	8.43868	0.19522	8.95064	0.10063	11.5809	0.0779
50302.6	-6.50508	1.0249	7.59463	0.16141	8.73418	0.33413	9.22959	0.14442	11.8267	0.46555
50932.2	-6.30726	0.5358	7.72109	0.45353	8.86189	0.05771	9.50731	0.11552	12.1073	0.29618
51561.8	-5.89442	2.47365	8.10276	0.33167	9.40417	0.4907	9.86411	0.38606	12.2675	0.20805
52191.4	-5.97966	0.5216	8.14798	0.21677	9.39672	0.38398	9.83187	0.3178	12.3209	0.4104
52820.9	-5.33238	0.43761	8.79168	0.10758	9.7545	0.22247	9.94639	0.15344	12.6179	0.16194
53450.5	-5.35667	0.52186	8.62513	0.40112	9.83223	0.44211	10.4726	0.11637	13.1569	0.2326
54080.1	-5.56784	0.45592	8.76679	0.2948	10.175	0.11241	10.557	0.1997	13.1215	0.1152
54709.6	-3.97697	1.53189	9.36572	0.4884	10.2896	0.21305	10.9161	0.23503	13.4315	0.43601
55339.2	-4.12159	0.9568	9.33493	0.27665	10.7021	0.08496	11.4491	0.47418	13.8046	0.3381
55968.8	-4.46869	0.94145	9.61493	0.28062	10.8187	0.50061	11.4303	0.18763	14.5284	0.59624
56598.3	-3.86219	1.4178	10.1538	0.82908	11.1578	0.68041	11.6203	0.19068	14.7017	0.30536
57227.9	-3.15587	0.70429	10.874	0.10336	12.0115	0.43146	12.3237	0.10476	15.461	0.35767
57857.5	-2.40001	1.74428	10.7846	0.41535	12.1395	0.32854	12.7732	0.37009	15.6566	0.23984
58487.1	-2.53253	0.48492	11.6555	0.62328	12.7693	0.40125	13.1067	0.22381	15.8577	0.21994
59116.6	-2.15444	0.81219	11.7496	0.77878	13.076	0.22287	13.665	0.2064	16.5231	0.15892
59746.2	-1.59607	0.98983	12.3171	0.30059	13.4876	0.27933	13.6784	0.56194	16.8081	0.28825
60375.8	-0.49936	2.19796	12.9991	0.17538	14.0326	0.47909	14.5452	0.54282	17.1261	0.45903
61005.3	-1.17684	1.36169	12.8664	0.20146	13.9753	0.22693	14.6364	0.27629	17.3562	0.16331
61634.9	0.24572	0.43285	13.3357	0.56036	14.0374	0.20884	14.7765	0.21248	18.0038	0.23393
62264.5	0.42787	1.19064	13.5571	0.57518	14.7197	0.11755	15.386	0.43819	18.3482	0.37068
62894	0.94981	1.507	14.1769	0.49643	15.345	0.37161	15.8674	0.4586	18.553	0.28023
63523.6	3.00322	0.8734	14.6495	0.56323	16.084	0.15332	16.0968	0.46807	19.0002	0.27728
64153.2	2.23968	1.75928	14.663	0.3389	16.079	0.32647	16.5885	0.03893	19.3992	0.32709
64782.8	1.45138	1.25857	15.6035	0.34062	16.8994	0.17142	16.8638	0.09682	20.3006	0.34002
65412.3	3.10036	1.77614	16.2286	0.59836	16.847	0.182	17.3117	0.24019	20.6098	0.27889
66041.9	2.83299	1.13523	15.9666	0.5154	17.5791	0.09656	17.5065	0.12997	20.592	0.13943
66671.5	3.25802	0.48149	16.9347	0.3133	18.2693	0.34162	18.0818	0.38268	21.2277	0.25067
67301	4.59717	2.90367	17.3406	0.25651	18.5168	0.04097	18.6256	0.38013	21.7072	0.41425
67930.6	3.68196	1.70927	17.7043	0.57652	19.3654	0.6218	19.1786	0.25272	22.5526	0.40313
68560.2	5.17611	1.38556	18.4422	0.60995	19.4186	0.27776	19.7919	0.23002	22.9546	0.26437
69189.7	4.86044	0.4991	18.7632	0.3546	19.8314	0.17299	19.901	0.08059	23.416	0.47308
69819.3	6.45981	0.64038	20.1097	0.22547	20.8046	0.61218	20.746	0.14898	23.4876	0.47599
70448.9	6.15347	2.44555	19.9266	0.1442	20.5979	0.06036	20.7269	0.12142	24.2778	0.06157
71078.5	6.12365	3.54078	19.8131	0.06229	21.3947	0.46772	21.6407	0.38972	24.2175	0.33837
71708	6.49479	0.51828	20.8522	0.66704	21.7392	0.46806	22.105	0.17829	25.3559	0.67898
72337.6	8.87513	3.20418	21.7747	1.35419	22.0004	0.99478	22.7795	0.02565	26.0683	0.45704
72967.2	9.37082	1.2913	21.5657	0.68728	22.9124	0.54258	22.8753	0.42761	26.3528	0.32406
73596.7	8.47095	0.40313	22.7133	0.2471	23.378	0.56073	23.8359	0.34667	26.8506	0.45349
74226.3	9.46753	2.22735	23.2402	0.27849	24.3206	0.28352	24.3217	0.20729	27.2696	0.08007
74855.9	10.2858	0.46988	23.32	0.52611	24.4967	0.46445	24.692	0.41079	28.1668	0.28247
75485.4	12.0096	4.60257	23.4872	1.04432	24.3169	0.63778	25.6128	0.39353	28.3591	0.21109
76115	10.2499	0.62396	24.1686	1.07939	25.2628	0.68057	25.9137	0.39635	29.1986	0.16032
76744.6	11.0884	6.95368	24.351	0.78271	25.4335	1.39304	26.936	0.17554	29.5339	0.58564
77374.2	14.889	1.48199	26.0936	0.55643	27.3149	0.481	26.7828	0.3821	29.66	0.79666
78003.7	10.8331	1.58453	25.972	0.4958	26.7308	0.36308	27.1316	0.37262	30.2561	0.43463
78633.3	14.3669	1.38491	26.3199	1.27298	27.4146	0.61555	27.4292	0.14351	30.9123	0.36358
79262.9	13.712	4.31046	27.1259	0.57116	28.35	0.72208	28.2893	0.21057	31.5399	0.67761
79892.4	17.6697	5.06997	27.6777	0.86772	28.2624	0.6148	28.4745	0.18417	31.7934	0.60634
80522	15.4375	2.1353	28.0297	0.60204	28.9779	0.19925	28.9887	0.43793	32.6254	0.27375
81151.6	24.1907	5.44205	29.4861	1.71465	31.1485	0.71052	30.3134	0.35465	33.6952	0.35961
81781.1	15.7998	3.50331	29.7405	0.37952	30.6594	0.73874	30.5962	0.44484	33.5896	0.15687

## Sheet: Figure6
Excitation Frequency [Hz]	Mx1 = 10.0 µl A* + 0.0 µl B*		Mx2 = 7.5 µl A* + 2.5 µl B*		Mx3 = 5.0 µl A* + 5.0 µl B*		Mx4 = 2.5 µl A* + 7.5 µl B*		Mx5 = 0.0 µl A* + 10.0 µl B*
	Mean Phase [°]	Standard Devidation [°]	Mean Phase [°]	Standard Devidation [°]	Mean Phase [°]	Standard Devidation [°]	Mean Phase [°]	Standard Devidation [°]	Mean Phase [°]	Standard Devidation [°]
12528.4	153.136	2.9414	167.906	0.87017	170.581	0.33224	174.247	0.31084	176.974	0.44608
13158	147.664	0.65704	164.786	0.8813	167.984	0.43512	172.101	0.29794	174.7	0.19614
13787.6	145.164	0.89985	162.971	0.88298	166.187	0.64947	169.467	0.22155	172.769	0.14631
14417.2	143.081	0.95978	161.146	0.60019	163.903	0.46429	167.792	0.21382	170.788	0.22754
15046.7	141.52	0.41865	159.792	1.40784	161.96	0.62122	166.097	0.17032	169.106	0.38034
15676.3	139.572	0.35354	157.117	0.40127	160.888	0.19676	164.2	0.41806	167.069	0.48351
16305.9	139.169	0.95124	156.323	0.33249	158.88	0.75506	163.028	0.2303	165.406	0.10255
16935.4	137.23	0.54567	154.348	0.63895	157.338	0.36015	160.912	0.31988	163.767	0.35918
17565	135.582	0.94687	153.414	0.5753	156.248	0.75013	159.853	0.44971	162.654	0.76261
18194.6	134.079	0.40993	150.996	0.99374	154.189	0.25435	157.356	0.11548	160.546	0.31598
18824.1	131.949	0.48726	149.294	0.65634	152.54	0.59961	155.909	0.41493	159.154	0.43824
19453.7	131.172	0.89395	147.933	0.36098	151.214	0.71131	154.648	0.24265	157.589	0.24156
20083.3	129.257	1.10206	145.311	0.12108	149.271	0.78989	152.938	0.16353	155.305	0.17175
20712.9	128.483	0.48146	143.868	1.29546	147.601	0.268	151.605	0.5959	153.853	0.33454
21342.4	126.419	0.47863	142.866	0.57262	145.786	0.36983	149.497	0.44159	152.361	0.09316
21972	124.494	0.824	140.003	1.74577	143.675	0.93494	147.787	0.55991	149.611	0.69807
22601.6	120.899	0.65847	137.63	1.80163	140.639	0.70057	144.996	0.17895	147.294	0.40579
23231.1	119.121	1.09737	134.881	0.2711	138.003	0.58838	142.161	0.13889	145.126	0.26063
23860.7	117.03	1.41133	132.934	1.49561	136.049	1.63295	139.937	0.9974	142.491	0.57883
24490.3	113.765	0.58117	129.122	0.30014	132.308	0.09274	136.381	0.45467	139.12	0.19295
25119.8	109.691	1.01657	126.164	0.72299	129.274	0.41245	132.535	0.10519	135.437	0.19157
25749.4	105.09	0.34757	120.867	0.16958	124.229	0.53435	128.256	0.24932	130.687	0.30207
26379	100.269	1.43722	115.818	1.00238	118.833	0.52554	123.094	0.69887	125.037	0.65226
27008.6	93.2054	1.19362	109.483	1.04153	112.343	0.69055	115.963	0.52918	118.695	0.30985
27638.1	86.1657	0.4511	101.355	0.23062	104.531	0.36473	108.148	0.23536	110.446	0.37176
28267.7	76.4288	1.14002	91.7683	0.64313	94.7444	0.5168	98.7265	0.8713	100.766	0.48329
28897.3	66.1339	0.49159	80.9066	1.11203	84.6894	0.20225	88.0626	0.45791	90.601	0.22104
29526.8	54.8835	0.81617	69.5014	0.81854	73.5748	0.32523	76.8257	0.58661	79.3783	0.38474
30156.4	44.753	0.92323	58.8456	0.60047	61.9617	0.91875	66.1445	0.5326	68.2962	0.35626
30786	33.4792	0.48887	49.3387	0.65756	52.0484	0.77676	55.9468	0.18708	58.5869	0.28922
31415.5	25.386	0.59854	40.324	0.7311	43.713	0.36395	47.4223	0.34503	49.7992	0.57078
32045.1	18.172	1.1211	33.0222	0.80863	36.5245	0.84591	40.0187	0.61603	42.4592	0.24755
32674.7	12.1759	0.29179	26.7409	0.78024	30.7266	0.42437	34.5671	0.2634	36.7793	0.41676
33304.3	7.4679	0.97326	22.1222	0.46613	25.3624	0.3608	29.3845	0.34512	31.9997	0.3412
33933.8	3.71542	1.38897	18.2355	0.14108	21.4069	0.12645	25.5474	0.53746	28.048	0.31382
34563.4	-0.02239	1.22147	15.3393	0.53375	18.4415	0.41181	22.2926	0.4257	24.8611	0.29897
35193	-2.15344	0.31726	11.8862	0.44328	15.7819	0.18784	19.5505	0.07449	21.8781	0.28952
35822.5	-3.9769	1.13903	10.0293	0.96025	13.4342	1.08838	17.4552	0.58661	19.7762	0.85539
36452.1	-6.17165	0.19871	8.33219	0.32019	11.8918	0.07309	15.302	0.31912	18.2737	0.07868
37081.7	-7.20271	0.62996	6.87957	0.4186	10.4522	0.10079	13.8584	0.40515	16.5164	0.17648
37711.2	-8.56009	0.67769	5.61908	0.73606	9.15269	0.69019	12.9312	1.02849	15.3359	0.4181
38340.8	-9.19983	0.39707	3.65822	0.34313	7.72457	0.28292	11.9791	0.39045	14.2053	0.35466
38970.4	-10.3526	0.29259	3.41976	0.59015	6.9727	0.35778	10.8985	0.41215	13.1576	0.09319
39600	-11.5227	0.59602	2.30677	0.22822	6.19971	0.72359	10.248	0.16566	12.3072	0.12084
40229.5	-11.4053	0.85598	1.525	0.66176	5.6392	0.50243	9.26267	0.27071	11.6363	0.30384
40859.1	-11.6645	0.57004	2.26139	1.11351	5.20469	0.93842	9.39586	0.62976	11.5391	0.65164
41488.7	-12.4483	1.2443	0.92774	1.08455	4.80023	0.33203	8.9642	0.97545	10.6481	0.44409
42118.2	-13.4088	1.12534	1.05961	0.76231	4.53842	0.32774	8.09563	0.4032	10.2861	0.1926
42747.8	-13.2672	0.99566	0.64258	2.21938	3.41095	0.25142	7.45617	0.90019	9.69064	0.27429
43377.4	-12.8622	0.77018	0.53574	1.4905	3.84181	0.48468	7.80947	0.34972	10.3592	0.14438
44006.9	-13.2784	0.29816	0.4138	0.78962	4.10361	0.2249	7.67391	0.15168	9.63755	0.29488
44636.5	-14.157	0.54745	-0.34137	1.32157	3.37433	1.39686	6.67079	0.93907	9.36969	0.43986
45266.1	-13.9104	1.01519	0.05807	1.03685	3.38791	0.61164	7.09037	0.74334	9.37336	0.58638
45895.7	-14.3849	0.22139	-0.80223	0.87525	2.54354	1.49649	6.80855	0.84758	9.18239	0.42587
46525.2	-14.0007	1.46624	-0.93727	1.61373	2.84443	0.73892	6.94589	0.85553	9.22492	0.6697
47154.8	-14.0884	1.34541	1.53864	1.07897	3.38318	1.58361	7.2188	0.99848	9.63875	0.96299
47784.4	-13.1271	0.51039	0.47938	1.76889	3.82588	0.65306	6.86878	0.78032	9.64524	0.5888
48413.9	-12.4307	0.81291	0.96556	0.45353	4.12941	0.58552	7.9447	0.21511	9.86447	0.39381
49043.5	-13.8974	0.99957	0.19993	0.39715	3.38314	0.31311	7.24958	0.37047	9.78672	0.24628
49673.1	-12.3331	0.34166	0.13033	0.23503	4.01655	0.41108	7.46523	0.10252	9.96531	0.39527
50302.6	-11.095	1.14807	1.26697	0.72035	5.00301	0.49745	8.39203	0.76949	10.9276	0.71158
50932.2	-12.9539	1.89	0.73326	0.74434	3.60227	0.65484	7.83082	0.45544	10.1526	0.29798
51561.8	-11.3836	1.62118	2.24026	1.86606	3.24583	1.58348	8.14392	1.0274	9.60484	1.54743
52191.4	-12.2672	0.39345	-0.17062	0.14053	4.24859	0.91616	8.52748	0.26934	10.6004	0.55345
52820.9	-11.8887	1.05052	0.82586	1.26462	4.77346	1.17746	8.68036	0.23442	10.4247	0.06933
53450.5	-9.63648	0.88478	3.18344	3.04674	5.60621	0.29875	9.35165	0.74872	11.6133	0.88185
54080.1	-10.6066	0.81485	1.95936	0.77474	6.06024	0.25298	9.00828	0.33412	11.424	0.71627
54709.6	-11.9239	2.1924	0.45688	1.86514	4.30961	1.91305	8.88237	1.0004	11.2048	1.08286
55339.2	-8.77471	0.79295	3.14804	0.15107	6.71465	2.05736	9.96419	0.54837	11.833	0.51086
55968.8	-7.6131	0.37358	0.93936	0.17105	6.05642	2.2163	10.7585	0.24642	11.3941	1.08071
56598.3	-10.352	1.05182	4.18593	1.20957	6.77054	0.46972	10.7646	0.4538	13.1444	0.97363
57227.9	-9.5964	1.52444	4.31122	0.37219	6.5517	1.33646	10.4862	0.86891	12.696	0.34539
57857.5	-8.95439	1.48923	3.70467	1.44581	8.02321	2.46855	10.9446	1.30759	13.2844	1.3696
58487.1	-8.41375	3.01952	3.24707	0.56897	6.85026	0.73478	10.8412	1.19129	13.3639	0.92435
59116.6	-8.42854	0.87607	2.21301	0.61589	6.3068	1.72336	12.5228	1.44514	13.7457	0.92603
59746.2	-8.01156	1.03172	5.85048	0.76747	8.56202	1.39025	12.4227	0.72567	14.6724	0.57318
60375.8	-7.47251	0.87467	8.81379	3.55431	11.4682	0.35216	13.1903	1.46613	15.0447	1.96432
61005.3	-5.14553	2.51935	6.82954	2.26746	8.56269	2.10747	13.5316	0.85043	15.5207	0.8249
61634.9	-7.48831	0.68099	5.32705	1.78884	8.66721	2.39001	12.2286	0.29688	14.7163	0.67622
62264.5	-6.43228	2.38268	7.8415	2.17946	11.6477	2.07121	14.7296	1.47699	16.0418	1.40306
62894	-5.74863	1.46022	7.44555	0.84403	10.5942	1.49873	13.5285	1.43654	16.114	0.32847
63523.6	-6.82257	0.46852	8.06835	0.94371	11.7699	2.75055	16.4873	0.81289	17.3296	1.8611
64153.2	-5.01525	2.80738	7.43773	1.64661	11.0472	0.2087	14.2893	1.83027	17.2738	0.90317
64782.8	-2.58491	1.00888	8.62465	0.66468	12.2057	0.40276	15.3454	0.2434	17.0332	0.22939
65412.3	-3.91755	0.95406	9.59612	4.02357	10.2604	0.88429	15.1628	0.34774	17.0779	1.08507
66041.9	-2.8085	0.26961	10.0838	2.16361	12.0712	1.02976	15.8247	0.85574	17.6805	1.13612
66671.5	-0.28369	4.07107	10.4113	3.83689	13.5756	3.77636	17.7479	2.37559	19.6836	0.53232
67301	-3.37266	4.13075	9.6208	6.14193	11.4558	3.27792	16.905	1.89554	18.2264	1.21314
67930.6	-2.34177	2.28595	7.55105	3.1225	11.8668	3.29781	14.3725	4.71832	17.5002	1.67138
68560.2	-1.69133	3.21821	9.01457	2.8485	13.5112	3.23455	16.0003	2.29226	18.3421	0.66997
69189.7	-1.29613	1.20692	11.5191	3.54152	14.1202	0.0133	17.9183	1.13576	20.5997	0.5843
69819.3	-1.0275	2.61028	8.18499	4.42786	14.866	2.44186	17.0259	1.19227	19.8258	1.31883
70448.9	-0.41436	0.59737	11.1121	0.72521	13.74	1.95638	18.8612	0.70173	20.4781	0.78852
71078.5	-1.20037	3.63433	13.878	3.70672	19.018	1.43181	20.1469	0.72906	22.837	1.03582
71708	0.98792	2.31114	13.5777	1.41885	16.2245	2.67927	19.7635	2.45563	22.2998	1.2097
72337.6	2.12288	4.87645	13.928	7.45303	14.6729	5.931	22.4154	7.65969	24.6946	4.26254
72967.2	-0.58611	3.53219	13.0945	2.56156	14.5426	3.50955	22.0058	2.87538	21.7578	2.35924
73596.7	3.22309	2.70289	13.2663	1.62701	19.0771	3.21364	21.7234	0.85436	23.9903	1.36452
74226.3	3.23888	1.17775	17.1185	2.34351	16.3126	5.0793	23.3958	0.74689	25.5723	1.94419
74855.9	2.95551	3.75312	14.1896	1.37898	18.4485	2.38141	22.3899	1.8884	24.5793	0.91934
75485.4	9.88166	2.76279	23.7168	7.7315	27.1748	2.78665	26.6835	4.05462	27.7808	2.54988
76115	5.46364	7.31397	18.394	4.10551	18.0702	2.21565	24.5424	0.7812	24.8006	0.92975
76744.6	9.53854	9.80946	16.358	12.802	21.854	15.7116	30.1895	8.76082	27.5407	3.80093
77374.2	4.42949	2.60597	17.1301	1.47274	17.9961	4.64337	25.8313	0.72928	26.5257	0.46247
78003.7	6.42619	3.52755	18.0611	1.22103	22.2125	0.65041	26.9163	0.94714	28.2138	1.6257
78633.3	12.3551	5.32744	23.339	0.42728	25.167	3.38561	26.5408	0.67342	31.2522	2.3798
79262.9	4.53734	2.20585	16.0717	0.96307	22.1088	1.69292	24.9143	1.63505	27.4014	1.61077
79892.4	6.50599	3.84885	21.4257	1.22635	23.3094	4.33831	28.7041	1.49713	31.632	0.54323
80522	8.83603	4.0921	13.3403	7.19451	19.8872	6.46947	22.9099	5.50647	29.5953	3.95021
81151.6	5.0722	7.71278	23.9286	17.8172	19.1223	1.66494	26.2008	8.11791	26.3706	6.14368
81781.1	6.52211	2.91985	20.5567	5.60582	25.6547	5.30792	29.3741	2.06508	31.4989	2.16117
